# Supplementary material for: Nicotinic acid improves mitochondrial function and associated transcriptional pathways in older inactive males
Source: Transl Exerc Biomed. 2024 Nov 25;1(3-4):277–94. doi: 10.1515/teb-2024-0030 (PMC11653476; doi:10.1515/teb-2024-0030)
Supplement: Supplementary file 11 — Supplementary Material [file j_teb-2024-0030_suppl_011.zip]

Archive with 2 entries (2 files):
- Table_S5.xlsx
- __MACOSX/._Table_S5.xlsx
