# Supplementary material for: Nicotinic acid improves mitochondrial function and associated transcriptional pathways in older inactive males
Source: Transl Exerc Biomed. 2024 Nov 25;1(3-4):277–94. doi: 10.1515/teb-2024-0030 (PMC11653476; doi:10.1515/teb-2024-0030)
Supplement: Supplementary file 11 — Supplementary Material [file j_teb-2024-0030_suppl_011.zip › Table_S5.xlsx]

## Sheet: DE Results
Ensembl ID	External Name		NA Wk1 vs. NA Baseline					NA Wk2 vs. NA Baseline					PLA Wk1 vs. PLA Baseline					PLA Wk2 vs. PLA Baseline
			LFC shrink	Stat	P Value	P Adj		LFC shrink	Stat	P Value	P Adj		LFC shrink	Stat	P Value	P Adj		LFC shrink	Stat	P Value	P Adj
ENSG00000000419	DPM1		-0.200553	-2.08953	0.0366601	0.140524		-0.193085	-2.22657	0.0259758	0.153969		0.0563963	0.663043	0.507303	0.716199		-0.236135	-2.5531	0.0106769	0.0636798
ENSG00000000457	SCYL3		-0.110642	-0.974505	0.329806	0.540412		-0.0897907	-0.958161	0.337982	0.590319		-0.0759376	-0.771908	0.440169	0.665115		-0.0166159	-0.151104	0.879894	0.937489
ENSG00000000971	CFH		0.285749	2.2417	0.024981	0.109992		0.0920156	1.0072	0.313838	0.568732		0.243275	2.36327	0.0181144	0.115111		0.304779	2.45447	0.0141091	0.0764642
ENSG00000001036	FUCA2		0.202638	1.67478	0.0939764	0.250234		0.141442	1.48329	0.137998	0.373413		0.0957513	0.972045	0.331028	0.568349		0.0988963	0.858861	0.390417	0.600895
ENSG00000001084	GCLC		-0.169802	-1.4312	0.152373	0.338865		-0.0420411	-0.455348	0.648859	0.81978		-0.0885364	-0.891471	0.372676	0.60489		-0.285919	-2.36854	0.0178583	0.088721
ENSG00000001167	NFYA		-0.0314829	-0.274024	0.784066	0.878041		0.0444529	0.479126	0.631849	0.810837		-0.105226	-1.05607	0.290937	0.529985		-0.0287545	-0.255564	0.798287	0.893697
ENSG00000001461	NIPAL3		-0.218209	-1.83061	0.0671587	0.204166		-0.10412	-1.10156	0.270652	0.525385		-0.0394267	-0.398927	0.689947	0.835558		0.0120158	0.106825	0.914928	0.957902
ENSG00000001497	LAS1L		-0.12285	-1.2845	0.198968	0.398247		-0.161246	-1.8732	0.0610406	0.242206		-0.174067	-2.00427	0.0450407	0.190752		-0.0904791	-0.985443	0.324406	0.542602
ENSG00000001561	ENPP4		-0.0279022	-0.270653	0.786658	0.879404		-2.83344e-06	-3.21021e-05	0.999974	0.999974		-0.0258137	-0.281571	0.778273	0.887263		-0.217312	-2.13793	0.0325224	0.130078
ENSG00000001617	SEMA3F		-0.0647629	-0.571862	0.567416	0.736238		0.0779982	0.835203	0.403604	0.648113		-0.0730219	-0.741827	0.458192	0.678796		-0.0545587	-0.494827	0.620722	0.781293
ENSG00000001629	ANKIB1		-0.337994	-2.74779	0.0059999	0.0454972		-0.113367	-1.19673	0.231413	0.48645		-0.157953	-1.57741	0.1147	0.322753		-0.196322	-1.73036	0.0835665	0.23479
ENSG00000001631	KRIT1		-0.0581182	-0.591302	0.554318	0.726531		-0.0255006	-0.298062	0.765656	0.890879		-0.110323	-1.2441	0.213464	0.447738		-0.0744601	-0.785345	0.432251	0.638084
ENSG00000002016	RAD52		-0.134313	-1.16661	0.243367	0.451765		-0.138449	-1.44334	0.148926	0.38838		-0.23342	-2.27413	0.0229582	0.13207		-0.250797	-2.16904	0.0300793	0.123752
ENSG00000002330	BAD		0.263476	2.49367	0.012643	0.0723717		0.256998	2.6958	0.00702198	0.0766888		0.419059	4.20128	2.65409e-05	0.00302488		0.342708	3.29127	0.000997374	0.013733
ENSG00000002549	LAP3		0.0186446	0.184197	0.853859	0.919401		-0.0188633	-0.216021	0.828971	0.921102		0.0459392	0.507581	0.611747	0.788953		0.0444073	0.453898	0.649902	0.799682
ENSG00000002586	CD99		0.587172	4.13941	3.48198e-05	0.00178933		0.358452	3.19395	0.00140338	0.0334246		0.300894	2.8654	0.00416485	0.0507856		0.405422	3.33511	0.000852658	0.0123203
ENSG00000002822	MAD1L1		0.139868	1.25981	0.207738	0.408904		0.020575	0.224795	0.822138	0.917908		0.061649	0.637642	0.523707	0.72702		0.169958	1.56735	0.117032	0.289902
ENSG00000002834	LASP1		0.0374451	0.324369	0.745659	0.856137		0.0294355	0.31875	0.749916	0.882646		-0.19579	-1.91729	0.0552008	0.214306		-0.283325	-2.36349	0.0181038	0.0895542
ENSG00000002919	SNX11		0.0542944	0.474085	0.635439	0.783897		0.0669111	0.717187	0.473258	0.70116		0.146402	1.459	0.144566	0.364615		-0.0664412	-0.591379	0.554266	0.733605
ENSG00000002933	TMEM176A		1.35158	5.21966	1.79251e-07	7.93599e-05		0.984407	4.79292	1.6437e-06	0.00135147		0.168985	1.73437	0.082853	0.268786		0.278171	2.27375	0.0229811	0.105351
ENSG00000003056	M6PR		0.0678821	0.709057	0.478289	0.666132		0.0994442	1.1721	0.241158	0.495887		-0.0118895	-0.137901	0.890319	0.948982		-0.0421546	-0.456837	0.647789	0.798276
ENSG00000003249	DBNDD1		0.0166781	0.148515	0.881936	0.934201		0.0424061	0.458385	0.646676	0.818603		0.101555	1.03065	0.302707	0.542497		0.226511	2.0066	0.0447919	0.158894
ENSG00000003393	ALS2		-0.0467704	-0.527563	0.597802	0.757041		-0.115159	-1.43082	0.152483	0.39302		-0.0294944	-0.366332	0.714117	0.848231		-0.0228234	-0.268269	0.788492	0.887571
ENSG00000003400	CASP10		0.111581	0.966676	0.333706	0.543494		0.197167	1.97865	0.0478551	0.213181		-0.125537	-1.25654	0.208921	0.443053		-0.18639	-1.6258	0.103992	0.269787
ENSG00000003402	CFLAR		-0.386839	-3.41541	0.000636866	0.0114168		-0.239955	-2.4841	0.0129878	0.107017		-0.209464	-2.18739	0.0287144	0.149769		-0.161079	-1.55997	0.118767	0.292184
ENSG00000003436	TFPI		0.435221	3.12598	0.00177213	0.021242		0.318639	2.85231	0.0043403	0.0592638		-0.339583	-3.09582	0.00196271	0.032982		-0.341408	-2.73662	0.0062074	0.0453507
ENSG00000003509	NDUFAF7		-0.124268	-1.06188	0.28829	0.498723		-0.0391701	-0.423928	0.671619	0.834701		-0.190108	-1.86496	0.062187	0.2279		-0.118673	-1.03512	0.300611	0.518635
ENSG00000003756	RBM5		-0.214407	-2.14494	0.0319573	0.128667		-0.18105	-2.03644	0.0417061	0.198536		-0.130176	-1.46397	0.143201	0.362682		-0.100592	-1.05772	0.290183	0.508924
ENSG00000003989	SLC7A2		-0.471434	-3.32634	0.000879932	0.0139325		-0.438169	-3.50548	0.000455789	0.0184739		-0.287253	-2.70128	0.00690726	0.0656535		-0.469576	-3.52803	0.000418658	0.00766164
ENSG00000004059	ARF5		0.269366	2.87143	0.00408624	0.0353128		0.170358	2.03019	0.0423369	0.199769		0.270171	3.16806	0.00153459	0.0289206		0.36302	3.97662	6.99017e-05	0.00233229
ENSG00000004139	SARM1		-0.161836	-1.36107	0.173492	0.366838		-0.0786587	-0.848706	0.396045	0.641914		0.0397061	0.404495	0.685849	0.83316		-0.0872059	-0.759354	0.447641	0.650303
ENSG00000004142	POLDIP2		-0.142849	-1.71605	0.0861537	0.237252		-0.132525	-1.73567	0.0826219	0.285318		0.112008	1.47442	0.140369	0.358586		0.0464363	0.585348	0.558314	0.737562
ENSG00000004399	PLXND1		0.268686	2.2978	0.0215734	0.0997651		0.274439	2.64836	0.0080883	0.0827595		-0.0348568	-0.357274	0.720886	0.852954		0.0564228	0.517125	0.605069	0.769097
ENSG00000004455	AK2		-0.109749	-1.49982	0.13366	0.311848		-0.0512159	-0.754634	0.450469	0.682732		0.00294362	0.0437517	0.965102	0.987117		0.16159	2.31511	0.0206071	0.0974162
ENSG00000004468	CD38		-0.208355	-1.76348	0.0778202	0.223055		-0.0771734	-0.824681	0.409553	0.652051		-0.180719	-1.78479	0.0742957	0.251831		-0.142057	-1.2526	0.210351	0.414828
ENSG00000004478	FKBP4		0.00131703	0.0133641	0.989337	0.994352		0.0180146	0.210012	0.833658	0.923112		0.149407	1.67337	0.0942551	0.288556		0.0302959	0.31851	0.750098	0.866649
ENSG00000004487	KDM1A		0.0465621	0.521252	0.602191	0.760402		-0.0654262	-0.816586	0.414165	0.65496		0.0108609	0.134092	0.89333	0.95036		0.0498932	0.582681	0.560108	0.739075
ENSG00000004534	RBM6		0.182251	2.0165	0.0437481	0.156636		0.0700282	0.870938	0.383788	0.631911		0.0493968	0.60791	0.543247	0.740353		0.0441329	0.514037	0.607226	0.770917
ENSG00000004700	RECQL		0.0758271	0.659838	0.509358	0.690684		0.0248775	0.268817	0.788071	0.902074		0.0370331	0.374974	0.70768	0.845162		-0.0544834	-0.484483	0.628043	0.785805
ENSG00000004766	VPS50		-0.497854	-3.6269	0.000286845	0.00689326		-0.327133	-2.96442	0.0030325	0.0488894		-0.0800167	-0.807552	0.419349	0.647501		-0.179514	-1.5717	0.11602	0.288186
ENSG00000004776	HSPB6		-0.109917	-0.939622	0.347412	0.556085		-0.0934979	-0.998103	0.318229	0.572406		-0.107026	-1.07483	0.28245	0.521206		-0.250175	-2.09659	0.0360297	0.138292
ENSG00000004777	ARHGAP33		0.232238	1.88491	0.0594421	0.189237		0.163262	1.70912	0.0874296	0.294372		0.00699335	0.0729158	0.941873	0.97455		-0.0248494	-0.218315	0.827183	0.908714
ENSG00000004779	NDUFAB1		-0.0464785	-0.468272	0.63959	0.787246		-0.14347	-1.6253	0.1041	0.322196		0.0471161	0.529847	0.596218	0.778566		-0.0113623	-0.118872	0.905377	0.952023
ENSG00000004799	PDK4		0.152215	1.32405	0.185488	0.380999		0.143432	1.62426	0.10432	0.322196		-0.266263	-2.68095	0.00734142	0.0679317		-0.336831	-2.67808	0.00740445	0.0504535
ENSG00000004848	ARX		-0.364991	-2.83207	0.00462482	0.0383745		-0.199172	-1.99062	0.0465225	0.209247		-0.107793	-1.08079	0.279793	0.517796		0.0191491	0.169496	0.865407	0.93013
ENSG00000004864	SLC25A13		0.113844	0.991141	0.321617	0.532988		-0.00923816	-0.099923	0.920405	0.967649		-0.0712574	-0.720693	0.471098	0.68765		-0.0995543	-0.887212	0.374965	0.588168
ENSG00000004866	ST7		0.0139821	0.138266	0.89003	0.938285		-0.00279299	-0.0320055	0.974468	0.989669		-0.30714	-3.24561	0.001172	0.0237934		-0.21085	-2.12171	0.0338625	0.133216
ENSG00000004897	CDC27		-0.194962	-1.76889	0.0769121	0.221402		-0.22595	-2.31225	0.0207639	0.137364		-0.233336	-2.37007	0.0177848	0.113791		-0.292505	-2.67665	0.0074363	0.050501
ENSG00000004961	HCCS		-0.253993	-2.31267	0.0207406	0.0975666		-0.132803	-1.4381	0.150405	0.390509		-0.18154	-1.8917	0.0585311	0.220685		-0.298684	-2.78348	0.00537787	0.0413801
ENSG00000004975	DVL2		-0.043701	-0.425997	0.67011	0.809405		-0.0307214	-0.348632	0.727366	0.868989		-0.075848	-0.828277	0.407514	0.634934		-0.207031	-2.05622	0.0397616	0.147899
ENSG00000005007	UPF1		-0.278305	-2.41542	0.0157171	0.0821517		-0.0777276	-0.840392	0.400689	0.646051		-0.000891367	-0.00922654	0.992638	0.997404		-0.0866492	-0.804929	0.420861	0.627367
ENSG00000005020	SKAP2		-0.218796	-1.81454	0.0695953	0.208297		-0.152792	-1.5772	0.11475	0.339299		-0.011446	-0.116032	0.907628	0.958241		-0.180167	-1.54893	0.121398	0.296438
ENSG00000005022	SLC25A5		0.191509	1.64199	0.100593	0.261737		0.144416	1.50093	0.133374	0.366237		-0.0496542	-0.503534	0.614589	0.790627		0.0191109	0.171783	0.863608	0.928978
ENSG00000005073	HOXA11		0.161266	1.41634	0.156677	0.345037		0.115879	1.22686	0.219877	0.474034		0.255063	2.49992	0.0124221	0.093626		0.21835	1.94748	0.0514769	0.173136
ENSG00000005075	POLR2J		0.225096	2.58499	0.00973825	0.0615167		0.160493	2.02427	0.042942	0.200819		0.220762	2.77705	0.00548551	0.0577182		0.337628	3.99566	6.45145e-05	0.00216509
ENSG00000005100	DHX33		-0.161252	-1.4676	0.142212	0.324139		-0.0963895	-1.04638	0.295385	0.550546		-0.254684	-2.56291	0.0103798	0.0830888		-0.276965	-2.53872	0.0111258	0.0652414
ENSG00000005102	MEOX1		0.286762	2.3617	0.0181914	0.08948		0.243477	2.36499	0.0180305	0.12712		-0.0538632	-0.544788	0.5859	0.77157		0.0826345	0.735612	0.461967	0.662229
ENSG00000005156	LIG3		-0.0828367	-0.717002	0.473373	0.661768		-0.08047	-0.859382	0.39013	0.637178		-0.112023	-1.12257	0.26162	0.501638		-0.311023	-2.58576	0.00971637	0.0602908
ENSG00000005175	RPAP3		-0.137832	-1.35542	0.175284	0.369204		-0.132882	-1.49102	0.135956	0.370412		-0.02104	-0.233008	0.815755	0.909458		0.0768604	0.786183	0.43176	0.637506
ENSG00000005194	CIAPIN1		-0.149625	-1.43308	0.151835	0.338101		-0.171742	-1.86551	0.0621098	0.244928		-0.0308445	-0.335103	0.737547	0.863937		-0.160506	-1.5897	0.111903	0.281863
ENSG00000005206	SPPL2B		0.0291703	0.332076	0.739832	0.852644		0.0237347	0.301105	0.763334	0.889715		0.0555983	0.696619	0.486041	0.69909		0.0454057	0.540246	0.589027	0.759323
ENSG00000005238	FAM214B		0.31197	2.77721	0.00548277	0.0425571		0.177103	1.87416	0.0609084	0.241931		0.159013	1.65736	0.0974474	0.294162		0.22965	2.16293	0.0305462	0.125175
ENSG00000005243	COPZ2		0.465365	3.63762	0.000275166	0.00672491		0.284646	2.72814	0.00636921	0.0720904		0.252216	2.47795	0.0132138	0.097129		0.379869	3.23514	0.00121585	0.0155383
ENSG00000005302	MSL3		-0.108516	-1.38509	0.166024	0.357348		-0.153986	-2.10695	0.0351222	0.180373		-0.072886	-1.01997	0.307741	0.547089		-0.163531	-2.18868	0.0286204	0.120427
ENSG00000005339	CREBBP		-0.288977	-2.39099	0.0168031	0.0856222		-0.255494	-2.46425	0.01373	0.110214		-0.254412	-2.45944	0.0139153	0.0998004		-0.28264	-2.41943	0.015545	0.0814672
ENSG00000005379	TSPOAP1		-0.062589	-0.58705	0.55717	0.728734		-0.031916	-0.354097	0.723266	0.866249		-0.131054	-1.37686	0.168556	0.395044		0.00729563	0.0706997	0.943637	0.975063
ENSG00000005436	GCFC2		0.142124	1.29298	0.196017	0.394357		0.109212	1.17707	0.239166	0.494262		0.0593962	0.619694	0.53546	0.735698		0.153226	1.43743	0.150596	0.339106
ENSG00000005469	CROT		0.028612	0.247591	0.804451	0.890216		0.0537629	0.580077	0.561863	0.769129		0.0962285	0.967518	0.333285	0.570475		0.112294	0.979492	0.327337	0.544663
ENSG00000005471	ABCB4		-0.149296	-1.30651	0.19138	0.389169		0.0038035	0.0412369	0.967107	0.988183		0.167848	1.68527	0.0919368	0.284753		0.0929585	0.844519	0.398379	0.606619
ENSG00000005483	KMT2E		-0.272945	-2.55356	0.0106626	0.0652648		-0.172121	-1.86995	0.0614903	0.243152		-0.365012	-3.7141	0.000203931	0.00935241		-0.44878	-4.16189	3.15629e-05	0.00134563
ENSG00000005486	RHBDD2		0.172037	1.62317	0.104553	0.267329		0.139634	1.52455	0.127371	0.359259		0.135008	1.44087	0.14962	0.371173		0.160531	1.57002	0.116411	0.288858
ENSG00000005700	IBTK		-0.601644	-4.39414	1.1121e-05	0.000914387		-0.311085	-2.93692	0.00331488	0.050809		-0.45136	-4.08733	4.36361e-05	0.00398647		-0.34578	-2.99988	0.00270089	0.0260991
ENSG00000005801	ZNF195		0.221921	2.30198	0.0213362	0.099273		0.214259	2.44725	0.014395	0.112952		0.0372843	0.435098	0.663491	0.821849		-0.0392585	-0.429746	0.667381	0.811388
ENSG00000005810	MYCBP2		0.106642	1.05223	0.292696	0.503374		0.0859091	0.976668	0.328734	0.581573		-0.0919982	-1.01652	0.309382	0.548905		-0.156817	-1.59562	0.110574	0.279863
ENSG00000005812	FBXL3		-0.0698563	-0.721217	0.470776	0.65966		-0.115635	-1.34632	0.178198	0.424863		0.0559576	0.642416	0.520603	0.72489		-0.119731	-1.27729	0.201498	0.403875
ENSG00000005882	PDK2		-0.371753	-3.01379	0.0025801	0.0265175		-0.316536	-2.93979	0.00328434	0.0506273		-0.255897	-2.49513	0.0125909	0.0944196		-0.335541	-2.8698	0.00410732	0.034335
ENSG00000005884	ITGA3		0.677353	4.10611	4.02386e-05	0.00197943		0.55708	4.01222	6.01491e-05	0.00721226		0.400657	3.51324	0.00044268	0.0137721		0.499697	3.68741	0.000226546	0.0051537
ENSG00000005889	ZFX		-0.242107	-2.05891	0.039503	0.147588		-0.106007	-1.1239	0.261055	0.51588		-0.0382123	-0.389107	0.697197	0.840271		-0.0587868	-0.531628	0.594984	0.762559
ENSG00000005893	LAMP2		0.104084	1.0938	0.274044	0.483674		0.15201	1.77696	0.0755753	0.272527		0.0325827	0.380892	0.703283	0.843632		0.00799471	0.0876254	0.930174	0.966968
ENSG00000005981	ASB4		-0.0136011	-0.126564	0.899285	0.943721		-0.0127188	-0.14054	0.888234	0.951289		-0.122321	-1.27761	0.201388	0.433954		0.00217497	0.0208607	0.983357	0.992932
ENSG00000006007	GDE1		0.00599346	0.0643661	0.948679	0.97233		-0.0572225	-0.69237	0.488705	0.713441		0.149421	1.76128	0.0781917	0.259907		0.135662	1.50858	0.131407	0.31161
ENSG00000006015	REX1BD		0.152005	1.44733	0.147806	0.331979		0.0735967	0.822483	0.410802	0.65269		0.26465	2.76029	0.00577501	0.0591425		0.233167	2.26669	0.0234093	0.10655
ENSG00000006025	OSBPL7		0.17134	1.44734	0.147801	0.331979		0.254629	2.43014	0.0150929	0.115883		0.232885	2.24862	0.0245369	0.137845		0.549512	4.00043	6.32276e-05	0.00213435
ENSG00000006062	MAP3K14		0.26327	2.1321	0.0329984	0.131988		0.254397	2.42445	0.0153318	0.116364		0.279847	2.6418	0.00824671	0.0727417		0.33143	2.68217	0.00731469	0.0502084
ENSG00000006071	ABCC8		-0.266685	-2.23369	0.0255034	0.111454		-0.106995	-1.1331	0.257172	0.51314		0.111078	1.12824	0.259219	0.499207		0.0111738	0.10257	0.918304	0.959911
ENSG00000006118	TMEM132A		0.210734	1.73112	0.083431	0.23237		-0.0204181	-0.229024	0.81885	0.916346		-0.121343	-1.23811	0.215677	0.450573		0.0096544	0.0847234	0.932481	0.967964
ENSG00000006125	AP2B1		0.0316396	0.381252	0.703016	0.830088		0.181515	2.34918	0.0188149	0.129301		0.0760319	1.00166	0.316508	0.556381		0.245296	3.05617	0.00224185	0.0234173
ENSG00000006194	ZNF263		-0.088219	-0.852689	0.393832	0.595499		-0.0949324	-1.06194	0.288263	0.542876		-0.00300516	-0.0327081	0.973907	0.990398		-0.029508	-0.295955	0.767265	0.876552
ENSG00000006210	CX3CL1		0.180085	1.61823	0.105613	0.268902		0.172402	1.80253	0.0714624	0.264078		-0.0594387	-0.616485	0.537575	0.737284		-0.14663	-1.36077	0.173585	0.36966
ENSG00000006282	SPATA20		0.190741	2.29736	0.021598	0.0997651		0.180543	2.34922	0.0188129	0.129301		0.10972	1.45293	0.146242	0.366513		0.149308	1.88986	0.0587764	0.188776
ENSG00000006327	TNFRSF12A		0.252984	2.11195	0.0346911	0.136058		0.271929	2.82998	0.00465507	0.0614461		0.00625484	0.0798648	0.936345	0.971633		0.324553	2.72318	0.00646578	0.0465172
ENSG00000006432	MAP3K9		-0.182823	-1.52197	0.128017	0.30346		-0.0915447	-0.997364	0.318588	0.572474		-0.157561	-1.59072	0.111672	0.317206		-0.143243	-1.23276	0.217664	0.424427
ENSG00000006451	RALA		0.241427	2.17683	0.0294933	0.122474		0.141719	1.51692	0.129287	0.361817		0.164445	1.70188	0.0887778	0.279672		0.222286	2.07766	0.0377409	0.142719
ENSG00000006453	BAIAP2L1		-0.0929735	-0.801137	0.423052	0.622266		0.038054	0.411244	0.680894	0.840872		0.0363191	0.367449	0.713284	0.847787		-0.00458372	-0.0406137	0.967604	0.985307
ENSG00000006459	KDM7A		-0.26161	-2.16309	0.0305343	0.124816		-0.266898	-2.53574	0.0112212	0.0983752		-0.0384813	-0.3895	0.696906	0.840097		-0.153109	-1.34265	0.179386	0.377374
ENSG00000006530	AGK		0.0197899	0.186791	0.851824	0.918215		0.0499294	0.554259	0.579402	0.778902		0.00910865	0.0967662	0.922912	0.965961		0.228601	2.1762	0.0295403	0.122316
ENSG00000006534	ALDH3B1		0.29495	2.2956	0.0216985	0.0999487		0.157222	1.65674	0.097573	0.311606		0.00378433	0.0394944	0.968496	0.988727		0.0131338	0.115466	0.908076	0.953989
ENSG00000006576	PHTF2		-0.211354	-2.30619	0.0210998	0.0986033		-0.13511	-1.64583	0.0997996	0.31491		0.0205643	0.25079	0.801976	0.901606		-0.157771	-1.80515	0.0710519	0.212836
ENSG00000006607	FARP2		-0.0849732	-0.746746	0.455217	0.647473		-0.0304398	-0.32892	0.742216	0.878204		-0.0214516	-0.218187	0.827283	0.915624		0.136751	1.22061	0.222233	0.43006
ENSG00000006625	GGCT		-0.076162	-0.670964	0.502243	0.685316		0.0215662	0.2333	0.815529	0.914738		0.0194808	0.198484	0.842667	0.922355		-0.0053781	-0.0487373	0.961129	0.982629
ENSG00000006652	IFRD1		-0.320642	-2.71337	0.00666028	0.0481936		-0.160101	-1.67027	0.0948657	0.307046		-0.35363	-3.35937	0.000781191	0.0193568		-0.548289	-4.40016	1.0817e-05	0.000673048
ENSG00000006695	COX10		-0.418784	-3.64237	0.000270139	0.00664738		-0.343002	-3.32787	0.000875122	0.0258547		-0.14206	-1.50034	0.133527	0.347863		-0.211529	-2.02665	0.0426981	0.15422
ENSG00000006704	GTF2IRD1		-0.0688366	-0.642858	0.520316	0.698433		0.0817172	0.897012	0.369712	0.618545		0.148247	1.55011	0.121115	0.330916		0.138109	1.32189	0.186204	0.385365
ENSG00000006712	PAF1		-0.0868705	-0.981497	0.326348	0.536809		-0.0672106	-0.845644	0.397752	0.643683		-0.0852142	-1.05886	0.289664	0.528418		-0.0954618	-1.12477	0.260689	0.476164
ENSG00000006715	VPS41		-0.281607	-2.33737	0.01942	0.0932596		-0.140493	-1.46323	0.143406	0.380093		-0.166373	-1.65339	0.0982506	0.295445		-0.0320098	-0.287854	0.773458	0.87974
ENSG00000006740	ARHGAP44		-0.184097	-1.54876	0.121439	0.293611		-0.315566	-2.84929	0.00438172	0.0593522		-0.393337	-3.48726	0.000488004	0.0147439		-0.246937	-2.08491	0.0370772	0.141136
ENSG00000006744	ELAC2		-0.183666	-1.88341	0.0596443	0.189554		-0.137291	-1.59087	0.11164	0.333962		-0.0614888	-0.706994	0.47957	0.693945		-0.0673309	-0.723466	0.469394	0.668216
ENSG00000006757	PNPLA4		-0.219445	-2.35531	0.0185073	0.0904235		-0.139861	-1.68201	0.092567	0.302698		0.042942	0.515626	0.606115	0.785026		-0.0551544	-0.623557	0.532918	0.71622
ENSG00000006831	ADIPOR2		-0.193373	-1.99686	0.0458408	0.161261		-0.258355	-2.87766	0.0040064	0.0565168		-0.106455	-1.22996	0.218711	0.454274		-0.123214	-1.33286	0.182579	0.38129
ENSG00000007047	MARK4		0.0965626	0.899052	0.368625	0.574297		0.0163349	0.18099	0.856375	0.933852		0.0137683	0.145568	0.884262	0.94622		0.0468572	0.451084	0.651929	0.801316
ENSG00000007080	CCDC124		0.1404	1.32278	0.185908	0.381527		0.0256654	0.28681	0.774258	0.894629		0.223995	2.33532	0.0195265	0.120198		0.331553	3.10852	0.00188028	0.0207516
ENSG00000007168	PAFAH1B1		-0.151347	-1.80059	0.0717677	0.213137		-0.0366077	-0.482436	0.629496	0.809578		0.0846932	1.10755	0.268055	0.507414		0.00575559	0.0719179	0.942667	0.974586
ENSG00000007202	KIAA0100		-0.250588	-2.21049	0.0270714	0.116102		-0.169299	-1.7717	0.0764449	0.273789		-0.0724973	-0.75136	0.452436	0.674722		-0.242099	-2.20861	0.0272019	0.116532
ENSG00000007237	GAS7		0.168617	1.47272	0.140827	0.321785		0.00431285	0.0540126	0.956925	0.982532		-0.171091	-1.89277	0.0583886	0.220519		-0.23925	-2.06851	0.0385917	0.144747
ENSG00000007255	TRAPPC6A		0.297512	2.59774	0.00938405	0.0600903		0.16818	1.76415	0.0777074	0.276098		0.181935	1.85787	0.063187	0.229442		0.367681	3.26506	0.0010944	0.0144801
ENSG00000007314	SCN4A		-0.0692171	-0.803365	0.421764	0.62139		-0.0274605	-0.353812	0.72348	0.866325		0.0850351	1.08255	0.27901	0.517578		0.0477899	0.579363	0.562344	0.740549
ENSG00000007341	ST7L		-0.125189	-1.18755	0.235011	0.442611		-0.0234695	-0.263212	0.792387	0.903623		0.020659	0.222752	0.823729	0.913394		-0.0524259	-0.517877	0.604544	0.768915
ENSG00000007376	RPUSD1		0.107426	1.00173	0.316472	0.528418		0.103729	1.13227	0.257522	0.513393		0.107193	1.12898	0.258905	0.498872		-0.013663	-0.132026	0.894964	0.945305
ENSG00000007384	RHBDF1		0.143084	1.43403	0.151562	0.33778		0.179856	2.01262	0.0441541	0.204366		0.0659811	0.741318	0.458501	0.678977		0.14261	1.48291	0.138098	0.322254
ENSG00000007392	LUC7L		0.250932	2.58511	0.00973493	0.0615167		0.193789	2.22827	0.0258624	0.153633		0.0961798	1.12032	0.262577	0.50231		0.10254	1.12066	0.262433	0.478061
ENSG00000007402	CACNA2D2		-0.088587	-0.786548	0.431546	0.629583		-0.0176535	-0.191512	0.848124	0.929875		0.0381239	0.390459	0.696197	0.839395		-0.0493626	-0.451799	0.651414	0.801028
ENSG00000007516	BAIAP3		-0.0078236	-0.0680254	0.945765	0.971226		0.0951969	1.01118	0.311931	0.566615		-0.0372751	-0.377115	0.706088	0.845162		-0.00316446	-0.0280758	0.977602	0.989725
ENSG00000007520	TSR3		0.153738	1.55518	0.119904	0.2918		0.0478931	0.558717	0.576355	0.777775		0.273345	3.00835	0.0026267	0.0388137		0.282742	2.91654	0.00353942	0.0309122
ENSG00000007541	PIGQ		0.135218	1.21889	0.222884	0.428672		0.060612	0.658715	0.510079	0.730106		-0.0344397	-0.356917	0.721154	0.85306		0.0567071	0.529797	0.596253	0.763256
ENSG00000007545	CRAMP1		-0.107253	-0.921239	0.356926	0.564209		-0.0371634	-0.401941	0.687728	0.8451		-0.142176	-1.4147	0.157157	0.380609		-0.243696	-2.06371	0.0390448	0.145873
ENSG00000007866	TEAD3		-0.187111	-1.7998	0.0718916	0.21334		-0.191861	-2.08059	0.037471	0.186976		-0.0990323	-1.07883	0.280665	0.518578		-0.437532	-4.11768	3.82712e-05	0.00155155
ENSG00000007923	DNAJC11		-0.22873	-2.44809	0.0143615	0.0777839		-0.144363	-1.73182	0.083305	0.286674		-0.114148	-1.36484	0.172304	0.399789		-0.189065	-2.11815	0.0341622	0.133983
ENSG00000007944	MYLIP		0.177012	1.75814	0.0787244	0.224473		0.15818	1.77831	0.0753532	0.272068		0.117952	1.31816	0.18745	0.418165		0.121195	1.25997	0.207679	0.412169
ENSG00000008018	PSMB1		0.110072	1.08686	0.2771	0.486457		0.0553567	0.633256	0.526566	0.742261		0.258918	2.78508	0.00535145	0.0573028		0.122737	1.25384	0.209899	0.414505
ENSG00000008083	JARID2		-0.351606	-2.93523	0.003333	0.0310909		-0.283274	-2.73223	0.00629069	0.0716243		-0.174907	-1.76536	0.0775039	0.258593		-0.236559	-2.1237	0.0336949	0.132784
ENSG00000008086	CDKL5		0.062254	0.536207	0.591815	0.753036		0.142908	1.48586	0.137316	0.372443		0.056604	0.572366	0.567074	0.758845		0.15912	1.37448	0.169292	0.36382
ENSG00000008128	CDK11A		0.186119	1.7127	0.086767	0.238371		0.153259	1.64151	0.100692	0.316195		0.0934403	0.985438	0.324409	0.562729		-0.0155124	-0.149892	0.88085	0.937564
ENSG00000008130	NADK		-0.0994114	-0.896844	0.369802	0.575498		-0.25688	-2.53636	0.0112013	0.0983752		-0.0872686	-0.898051	0.369158	0.60181		-0.0219488	-0.204304	0.838116	0.914547
ENSG00000008256	CYTH3		-0.296867	-2.52612	0.011533	0.0686434		-0.263237	-2.56915	0.0101949	0.0930643		-0.0679692	-0.696919	0.485853	0.699082		-0.231246	-2.07145	0.0383169	0.144139
ENSG00000008277	ADAM22		0.116273	0.991515	0.321434	0.532915		0.204826	2.05951	0.0394454	0.192827		0.0356898	0.37148	0.71028	0.846575		-0.0397658	-0.349065	0.727041	0.852845
ENSG00000008282	SYPL1		-0.0284795	-0.273013	0.784843	0.878228		0.00965797	0.108583	0.913533	0.96444		0.0391224	0.421972	0.673045	0.827098		-0.125282	-1.23303	0.217565	0.424332
ENSG00000008283	CYB561		0.265278	2.1057	0.0352306	0.137471		0.0544456	0.627483	0.530343	0.745485		0.0537047	0.575702	0.564817	0.757303		0.164043	1.4185	0.156045	0.347366
ENSG00000008294	SPAG9		0.0860958	0.901214	0.367475	0.573		0.0129188	0.154257	0.877407	0.945234		-0.10716	-1.243	0.213869	0.448098		-0.0871812	-0.949633	0.342299	0.558285
ENSG00000008311	AASS		-0.295281	-2.56986	0.010174	0.0634756		-0.0585759	-0.639201	0.522692	0.739517		-0.504845	-4.56273	5.04938e-06	0.00129163		-0.377072	-3.33465	0.000854056	0.0123203
ENSG00000008382	MPND		0.124447	1.1387	0.254828	0.463766		-0.00122418	-0.0134736	0.98925	0.995738		0.183687	1.88836	0.0589776	0.221643		0.196563	1.83813	0.0660439	0.203773
ENSG00000008394	MGST1		0.103979	0.932851	0.350897	0.559257		-0.0207445	-0.255601	0.798259	0.906458		-0.0886163	-0.998846	0.317869	0.556804		-0.212115	-1.84707	0.0647376	0.201078
ENSG00000008405	CRY1		-0.324999	-2.63998	0.008291	0.0554548		-0.299055	-2.7811	0.00541756	0.0660609		-0.0768737	-0.776675	0.437351	0.663361		-0.292942	-2.49225	0.0126938	0.0716496
ENSG00000008441	NFIX		-0.264218	-2.32229	0.0202174	0.0959832		-0.176815	-1.8436	0.065241	0.25148		-0.142133	-1.45946	0.144438	0.364476		-0.123212	-1.14911	0.250509	0.465098
ENSG00000008513	ST3GAL1		-0.431392	-3.20408	0.00135495	0.0178218		-0.257846	-2.45783	0.013978	0.111486		-0.350434	-3.19955	0.00137643	0.0270839		-0.234322	-1.99472	0.0460732	0.161396
ENSG00000008517	IL32		0.72236	4.25322	2.10723e-05	0.00138137		0.532036	3.91555	9.01971e-05	0.00897547		0.435199	3.7233	0.000196635	0.00920107		0.396148	3.10175	0.00192381	0.0210104
ENSG00000008710	PKD1		-0.0972218	-1.02688	0.304476	0.515642		-0.0531247	-0.636641	0.524359	0.740056		-0.051756	-0.607038	0.543826	0.740651		-0.156706	-1.71339	0.0866417	0.240497
ENSG00000008838	MED24		-0.138881	-1.40522	0.159955	0.349449		-0.212781	-2.36535	0.0180129	0.12712		0.00984115	0.11168	0.911077	0.959865		-0.0809518	-0.853721	0.39326	0.603012
ENSG00000008853	RHOBTB2		0.137793	1.20618	0.227749	0.433755		0.10024	1.06552	0.286643	0.541205		0.139121	1.39908	0.16179	0.386223		0.136936	1.22938	0.218931	0.425983
ENSG00000008869	HEATR5B		-0.0670281	-0.58132	0.561025	0.731863		-0.15628	-1.60883	0.107654	0.327701		-0.0028831	-0.0292053	0.976701	0.991691		-0.190334	-1.6484	0.0992705	0.260992
ENSG00000008952	SEC62		0.0672483	0.622601	0.533547	0.709198		0.126688	1.36385	0.172615	0.417442		-0.02257	-0.237343	0.81239	0.907567		-0.0978643	-0.931347	0.351674	0.566963
ENSG00000008988	RPS20		0.231156	2.4053	0.0161594	0.0834504		0.123314	1.45694	0.145133	0.382551		0.207552	2.3943	0.0166523	0.109472		0.19843	2.15801	0.0309271	0.126197
ENSG00000009307	CSDE1		-0.173807	-2.01577	0.0438242	0.15677		-0.149015	-1.89255	0.0584179	0.236174		-0.0546599	-0.700043	0.483901	0.697493		-0.105095	-1.27852	0.201067	0.403461
ENSG00000009335	UBE3C		-0.256879	-2.366	0.0179815	0.0890509		-0.238121	-2.46987	0.0135162	0.109336		-0.177967	-1.8726	0.061123	0.225943		-0.134809	-1.31123	0.189782	0.389267
ENSG00000009413	REV3L		-0.0506791	-0.461193	0.64466	0.790612		-0.000241318	-0.00264075	0.997893	0.998998		-0.0290469	-0.301173	0.763283	0.879494		0.0845569	0.788943	0.430145	0.636182
ENSG00000009709	PAX7		-0.38692	-3.06806	0.00215455	0.0241219		-0.278302	-2.6445	0.00818126	0.083193		-0.137744	-1.38124	0.167205	0.393861		-0.30101	-2.56808	0.0102265	0.0621198
ENSG00000009780	FAM76A		-0.085279	-0.817355	0.413725	0.613789		0.0133426	0.150242	0.880574	0.947493		-0.0813463	-0.877272	0.380339	0.612108		-0.0994949	-0.986844	0.323719	0.541697
ENSG00000009830	POMT2		0.112996	0.982065	0.326068	0.536507		0.076258	0.815256	0.414926	0.655581		-0.0608589	-0.615887	0.537969	0.737561		0.169266	1.48941	0.136379	0.319532
ENSG00000009844	VTA1		-0.11478	-1.17496	0.240011	0.448359		-0.164518	-1.8781	0.0603671	0.24065		-0.00709891	-0.0812467	0.935246	0.9711		-0.091348	-0.971977	0.331062	0.548041
ENSG00000009950	MLXIPL		-0.365492	-2.83197	0.00462627	0.0383745		-0.167305	-1.70995	0.0872757	0.294278		-0.459058	-3.91036	9.21568e-05	0.00590932		-0.368218	-2.9705	0.00297314	0.0279672
ENSG00000009954	BAZ1B		0.0134152	0.183851	0.85413	0.919401		-0.0121414	-0.179259	0.857735	0.934911		-0.0084543	-0.125527	0.900106	0.953624		0.10224	1.46801	0.142101	0.328591
ENSG00000010017	RANBP9		-0.0325804	-0.339735	0.734056	0.848707		0.00500225	0.0594931	0.952559	0.980323		0.00674395	0.0780874	0.937759	0.972393		0.0347806	0.376781	0.706336	0.837605
ENSG00000010072	SPRTN		-0.0211542	-0.182696	0.855037	0.919401		0.0611907	0.661278	0.508434	0.728658		-0.29944	-2.79743	0.00515102	0.056309		-0.417599	-3.22773	0.00124777	0.0157927
ENSG00000010165	METTL13		0.05255	0.488107	0.625474	0.776831		0.139614	1.49757	0.134245	0.367371		0.278034	2.79792	0.00514335	0.056309		0.260995	2.42086	0.0154837	0.0813209
ENSG00000010219	DYRK4		0.0341888	0.33614	0.736766	0.850728		0.0191841	0.219051	0.82661	0.920054		0.166575	1.81428	0.0696351	0.243269		0.169403	1.70878	0.0874912	0.241629
ENSG00000010244	ZNF207		-0.236619	-2.45218	0.0141992	0.0773864		-0.120719	-1.424	0.154446	0.395512		-0.279856	-3.17571	0.0014947	0.0284903		-0.215005	-2.32645	0.0199945	0.0956197
ENSG00000010256	UQCRC1		-0.134562	-1.28689	0.198132	0.397057		-0.164306	-1.78693	0.0739486	0.269801		-0.048142	-0.520843	0.602476	0.782478		0.0297656	0.296305	0.766997	0.87641
ENSG00000010270	STARD3NL		0.0850073	0.804819	0.420924	0.620868		0.00346592	0.0387311	0.969105	0.988809		0.00258369	0.02773	0.977877	0.992051		-0.00733688	-0.0720552	0.942558	0.974561
ENSG00000010278	CD9		-0.0382993	-0.36571	0.714582	0.836865		-0.0748762	-0.832387	0.405191	0.649557		-0.248318	-2.59336	0.0095044	0.078283		-0.250562	-2.41746	0.0156292	0.0815908
ENSG00000010282	HHATL		-0.147276	-1.92694	0.0539868	0.178935		-0.0556875	-0.791452	0.428681	0.6662		0.142409	2.02674	0.0426889	0.185291		0.072493	0.996868	0.318828	0.537343
ENSG00000010292	NCAPD2		-0.060005	-0.524422	0.599985	0.758448		0.0509541	0.548275	0.583503	0.782377		-0.205541	-2.0161	0.0437895	0.188012		-0.203335	-1.77263	0.07629	0.222409
ENSG00000010295	IFFO1		0.725355	4.50194	6.73367e-06	0.000651355		0.445799	3.61945	0.000295234	0.0151581		0.444226	3.85686	0.000114854	0.00671111		0.356652	2.92172	0.00348104	0.0307051
ENSG00000010318	PHF7		-0.149607	-1.28305	0.199473	0.398981		-0.0651384	-0.698556	0.48483	0.710306		-0.100611	-1.01103	0.312001	0.551511		-0.0957287	-0.847727	0.39659	0.605435
ENSG00000010319	SEMA3G		-0.430607	-3.38226	0.000718921	0.0123885		-0.445369	-3.7324	0.000189667	0.0124867		-0.50046	-4.32705	1.51117e-05	0.00238289		-0.350063	-2.97759	0.00290528	0.0275248
ENSG00000010322	NISCH		-0.243542	-2.60197	0.00926905	0.0596587		-0.139934	-1.68153	0.0926602	0.302698		-0.337094	-3.89275	9.91127e-05	0.00620047		-0.247351	-2.75656	0.00584134	0.0438329
ENSG00000010327	STAB1		1.42931	4.7717	1.82678e-06	0.000292056		0.553704	3.77506	0.000159966	0.0115809		0.300383	2.98929	0.00279629	0.040181		0.286607	2.4028	0.0162701	0.0835349
ENSG00000010361	FUZ		0.119931	1.35863	0.174265	0.36773		0.0512102	0.647865	0.517072	0.735495		0.11055	1.381	0.16728	0.393882		0.0744183	0.883438	0.377	0.590028
ENSG00000010404	IDS		0.0757892	0.813034	0.416199	0.616664		-0.0142003	-0.172523	0.863026	0.93764		-0.107	-1.26764	0.204926	0.438222		-0.0263319	-0.295369	0.767712	0.87692
ENSG00000010539	ZNF200		0.043179	0.373438	0.708822	0.834818		0.030543	0.341855	0.73246	0.872114		-0.0711793	-0.735246	0.46219	0.681491		-0.0138087	-0.121125	0.903592	0.950754
ENSG00000010626	LRRC23		0.419252	3.74153	0.000182901	0.00532107		0.781848	6.27848	3.41904e-10	1.96783e-06		0.293926	3.08035	0.00206756	0.0338068		0.30964	3.01191	0.0025961	0.0255368
ENSG00000010803	SCMH1		-0.215748	-2.0776	0.037746	0.143298		-0.115449	-1.29418	0.195605	0.446366		-0.119827	-1.30868	0.190643	0.421852		-0.155748	-1.56755	0.116987	0.289902
ENSG00000010810	FYN		0.359298	2.69169	0.007109	0.0503563		0.0948176	1.02558	0.305092	0.561367		-0.0531252	-0.544652	0.585993	0.771604		0.0783432	0.682549	0.494892	0.689089
ENSG00000010818	HIVEP2		-0.314603	-2.56488	0.010321	0.0640807		-0.236037	-2.3076	0.0210217	0.137756		-0.185036	-1.82853	0.06747	0.238971		-0.192708	-1.68847	0.0913208	0.24762
ENSG00000011007	ELOA		-0.0687859	-0.744978	0.456285	0.648439		0.0265042	0.324043	0.745905	0.879725		0.0918204	1.09727	0.272525	0.51127		0.0990112	1.11446	0.265083	0.481364
ENSG00000011009	LYPLA2		0.0528972	0.573134	0.566554	0.735528		0.0234069	0.286093	0.774807	0.894743		0.158445	1.88287	0.059718	0.223233		0.0176088	0.198856	0.842375	0.916973
ENSG00000011021	CLCN6		-0.195258	-2.0663	0.0387999	0.145481		-0.155639	-1.83813	0.0660431	0.253154		-0.141286	-1.66229	0.0964545	0.292427		-0.213936	-2.3528	0.0186325	0.0912287
ENSG00000011028	MRC2		0.13876	1.21674	0.223704	0.429392		0.0888466	1.05204	0.292783	0.547827		-0.0366526	-0.412512	0.679964	0.830691		-0.119687	-1.0786	0.280764	0.498023
ENSG00000011105	TSPAN9		0.164859	1.46531	0.142836	0.325065		0.261524	2.56515	0.010313	0.0939184		-0.0710751	-0.730994	0.464783	0.683244		0.164117	1.50283	0.132883	0.313832
ENSG00000011114	BTBD7		-0.235462	-2.15331	0.031294	0.12706		-0.233247	-2.40512	0.0161673	0.119756		-0.207139	-2.14745	0.0317573	0.156623		-0.368576	-3.36834	0.000756225	0.0114388
ENSG00000011132	APBA3		0.0252926	0.295059	0.767949	0.869124		0.153486	1.94856	0.0513481	0.22154		0.098424	1.25748	0.20858	0.442655		0.083429	1.0151	0.310058	0.528908
ENSG00000011143	MKS1		-0.175405	-1.71307	0.0866998	0.238276		-0.131768	-1.47855	0.13926	0.375063		-0.046284	-0.511033	0.609328	0.786938		-0.0164502	-0.168475	0.86621	0.930586
ENSG00000011198	ABHD5		-0.206344	-1.82128	0.0685648	0.20656		-0.123248	-1.31004	0.190182	0.439735		-0.041401	-0.427516	0.669004	0.82425		-0.253322	-2.27702	0.0227848	0.104785
ENSG00000011201	ANOS1		-0.0527535	-0.49082	0.623554	0.775384		0.0483379	0.53314	0.593936	0.789875		-0.31466	-3.12806	0.00175964	0.0312797		0.0414623	0.397764	0.690804	0.827812
ENSG00000011243	AKAP8L		0.0433559	0.509954	0.610084	0.765164		0.0354232	0.460733	0.64499	0.817494		0.223232	2.84025	0.00450784	0.0529468		0.119753	1.4669	0.142404	0.328764
ENSG00000011258	MBTD1		-0.0307618	-0.272754	0.785042	0.878345		-0.134921	-1.41374	0.157438	0.398651		-0.150499	-1.51037	0.130948	0.343358		-0.191748	-1.70464	0.0882613	0.24265
ENSG00000011260	UTP18		0.219553	1.87929	0.0602052	0.190563		0.129283	1.3563	0.175005	0.420736		0.180507	1.79577	0.0725315	0.248485		-0.0601718	-0.542975	0.587147	0.757629
ENSG00000011275	RNF216		0.00392436	0.0388323	0.969024	0.983376		-0.0605213	-0.690883	0.489639	0.713809		0.0427267	0.472497	0.636572	0.805229		0.0309456	0.316734	0.751445	0.867766
ENSG00000011295	TTC19		-0.188758	-1.87031	0.0614403	0.192817		-0.0986848	-1.13032	0.258343	0.514141		-0.0890587	-0.996244	0.319132	0.557365		-0.193512	-1.99076	0.0465071	0.162471
ENSG00000011304	PTBP1		-0.158201	-1.39069	0.164318	0.355071		-0.115469	-1.22348	0.221147	0.475508		-0.135666	-1.37141	0.170248	0.397509		-0.275787	-2.41935	0.0155482	0.0814672
ENSG00000011347	SYT7		0.28255	2.2627	0.023654	0.105987		0.157856	1.62678	0.103784	0.321925		-0.0616203	-0.623502	0.532955	0.73357		-0.208141	-1.76839	0.0769956	0.223254
ENSG00000011376	LARS2		-0.189919	-1.60017	0.10956	0.275322		-0.17165	-1.74929	0.0802417	0.281261		-0.094044	-0.945204	0.344555	0.581319		-0.129258	-1.12996	0.258492	0.473428
ENSG00000011405	PIK3C2A		-0.0956995	-0.99654	0.318988	0.530464		-0.0621732	-0.737224	0.460986	0.692262		-0.238795	-2.71071	0.00671394	0.0646078		-0.257156	-2.73996	0.00614468	0.0450806
ENSG00000011451	WIZ		-0.25999	-2.39411	0.0166606	0.0851977		-0.207263	-2.18674	0.0287615	0.162801		-0.217724	-2.27339	0.0230025	0.132259		-0.345634	-3.22702	0.00125086	0.0157927
ENSG00000011454	RABGAP1		-0.293994	-2.57267	0.0100916	0.0632361		-0.139301	-1.48291	0.138099	0.373538		-0.129357	-1.33537	0.181756	0.411688		-0.0802019	-0.754857	0.450335	0.65279
ENSG00000011465	DCN		-0.0177312	-0.153746	0.87781	0.932233		-0.0669622	-0.742003	0.458086	0.689575		-0.307793	-2.87198	0.00407906	0.0503199		-0.662989	-4.18392	2.86531e-05	0.00124934
ENSG00000011478	QPCTL		0.03995	0.358648	0.719858	0.840309		0.176149	1.91002	0.056131	0.231747		-0.00126394	-0.0141313	0.988725	0.995327		0.112836	1.01243	0.311333	0.53022
ENSG00000011485	PPP5C		-0.254458	-2.36475	0.0180423	0.0890509		-0.0629572	-0.703082	0.482005	0.708076		-0.048723	-0.524223	0.600123	0.780983		-0.121535	-1.19409	0.232442	0.442839
ENSG00000011523	CEP68		-0.15235	-1.53771	0.124119	0.297281		-0.164849	-1.86654	0.0619666	0.244531		-0.117862	-1.32915	0.183799	0.414021		-0.0693153	-0.73117	0.464676	0.664457
ENSG00000011566	MAP4K3		-0.378187	-3.18297	0.00145774	0.018686		-0.118125	-1.26458	0.206023	0.459052		-0.201325	-2.04101	0.0412495	0.182881		-0.179126	-1.65755	0.0974079	0.257999
ENSG00000011638	LDAF1		-0.369821	-2.86184	0.00421193	0.0361009		-0.225775	-2.21065	0.0270601	0.157159		-0.182461	-1.79542	0.0725869	0.248568		-0.374887	-3.01775	0.00254656	0.0251829
ENSG00000012048	BRCA1		0.189283	1.5775	0.114682	0.283162		0.11709	1.28927	0.197305	0.44821		0.0253628	0.269208	0.78777	0.892961		0.0815767	0.717546	0.473038	0.670996
ENSG00000012061	ERCC1		0.268281	2.82262	0.00476332	0.038777		0.320761	3.56048	0.000370184	0.0171378		0.352606	4.01203	6.02e-05	0.00477905		0.38752	4.16375	3.13066e-05	0.00134178
ENSG00000012171	SEMA3B		-0.360459	-2.96025	0.00307391	0.0297843		-0.194056	-1.97641	0.0481086	0.214062		-0.127808	-1.29526	0.19523	0.426432		-0.043185	-0.395611	0.692392	0.828581
ENSG00000012174	MBTPS2		-0.127775	-1.21612	0.223938	0.429671		0.0738589	0.826355	0.408603	0.651263		-0.0466408	-0.506963	0.612181	0.789382		-0.169666	-1.67419	0.0940935	0.25213
ENSG00000012211	PRICKLE3		-0.304139	-2.86751	0.0041372	0.0356729		-0.243939	-2.58736	0.00967157	0.0909554		-0.268	-2.84105	0.00449647	0.0529232		-0.290134	-2.85026	0.00436829	0.0359423
ENSG00000012232	EXTL3		-0.222517	-1.96086	0.0498955	0.170228		-0.0395339	-0.430439	0.666876	0.831591		0.086543	0.891133	0.372858	0.605058		-0.156671	-1.44123	0.14952	0.337872
ENSG00000012660	ELOVL5		0.351862	2.83848	0.00453288	0.0380029		0.0444835	0.479407	0.631649	0.810713		-0.236262	-2.29904	0.0215028	0.126608		-0.281359	-2.40679	0.0160934	0.0829236
ENSG00000012817	KDM5D		-0.233994	-2.54762	0.0108459	0.0661242		-0.156474	-1.8965	0.0578937	0.235355		-0.228407	-2.7362	0.00621541	0.0613523		-0.132568	-1.52198	0.128015	0.306868
ENSG00000012822	CALCOCO1		-0.0335515	-0.387305	0.698531	0.827406		-0.0328213	-0.420665	0.673999	0.835585		-0.124065	-1.56661	0.117205	0.32541		-0.0896058	-1.07816	0.280961	0.498116
ENSG00000012963	UBR7		-0.110968	-1.0896	0.275891	0.485386		-0.0685211	-0.78082	0.434908	0.670573		-0.164553	-1.79287	0.0729931	0.249251		-0.0484102	-0.495529	0.620227	0.78112
ENSG00000012983	MAP4K5		-0.109839	-1.02114	0.307187	0.518111		-0.184886	-1.94601	0.0516538	0.222442		-0.220882	-2.26834	0.0233088	0.133486		-0.346305	-3.15694	0.00159433	0.0186507
ENSG00000013275	PSMC4		0.135475	1.4844	0.137704	0.317529		0.0704311	0.866774	0.386066	0.633417		0.165246	1.99004	0.0465866	0.19416		0.165802	1.88939	0.0588401	0.188842
ENSG00000013288	MAN2B2		0.373732	2.82778	0.00468726	0.0385474		0.280309	2.60766	0.00911641	0.0884075		-0.0858668	-0.865898	0.386546	0.61765		-0.180018	-1.54209	0.123052	0.299345
ENSG00000013306	SLC25A39		0.147379	1.54511	0.122318	0.294809		0.0638305	0.761842	0.446154	0.679644		0.262928	2.99736	0.00272327	0.0395303		0.235305	2.54193	0.0110243	0.064907
ENSG00000013364	MVP		0.982233	4.17267	3.01056e-05	0.00165811		0.483089	3.58517	0.000336861	0.0162925		0.594171	4.14842	3.34781e-05	0.00338041		0.299226	2.44087	0.0146518	0.0784084
ENSG00000013374	NUB1		-0.112339	-1.16307	0.244803	0.453458		-0.182081	-2.08252	0.0372953	0.186612		-0.100047	-1.15045	0.249957	0.489059		-0.0272578	-0.294334	0.768503	0.877257
ENSG00000013375	PGM3		0.0670258	0.575972	0.564634	0.734321		-0.03847	-0.420322	0.67425	0.835742		0.0720331	0.730664	0.464984	0.683244		-0.00327496	-0.0287042	0.977101	0.989725
ENSG00000013392	RWDD2A		0.038415	0.344594	0.730399	0.846708		0.0227992	0.247689	0.804375	0.909723		-0.0733298	-0.748758	0.454003	0.675721		-0.126156	-1.14387	0.252678	0.467608
ENSG00000013441	CLK1		-0.176841	-1.65336	0.0982581	0.257408		-0.146606	-1.58829	0.112222	0.334635		-0.130413	-1.38183	0.167023	0.393734		-0.187406	-1.80645	0.0708481	0.212489
ENSG00000013503	POLR3B		-0.0415163	-0.366799	0.713769	0.836622		-0.00441319	-0.0477891	0.961884	0.985558		-0.0288994	-0.294207	0.768599	0.882942		0.0812035	0.733041	0.463534	0.663681
ENSG00000013523	ANGEL1		-0.0629736	-0.633738	0.526252	0.703564		0.0395721	0.458604	0.646518	0.818603		-0.0966544	-1.08194	0.279277	0.517675		-0.165662	-1.71408	0.0865132	0.24037
ENSG00000013561	RNF14		-0.236299	-2.09047	0.036576	0.140342		0.0112647	0.123342	0.901836	0.958031		-0.0635954	-0.659255	0.509732	0.717265		-0.0114341	-0.107387	0.914482	0.957835
ENSG00000013563	DNASE1L1		0.112151	1.76464	0.0776245	0.222771		0.168658	2.77534	0.00551437	0.0666764		0.188669	3.19369	0.00140465	0.0274515		0.275038	4.52895	5.92785e-06	0.000451891
ENSG00000013573	DDX11		0.365689	3.3004	0.000965464	0.0145846		0.117464	1.29535	0.1952	0.445856		0.145309	1.55292	0.120441	0.32986		0.141611	1.39432	0.16322	0.356594
ENSG00000013583	HEBP1		0.0823091	0.863679	0.387764	0.590432		0.0414938	0.495326	0.62037	0.804085		0.213627	2.42738	0.0152085	0.104517		0.35874	3.75037	0.000176572	0.00435546
ENSG00000013619	MAMLD1		-0.331981	-2.83144	0.00463388	0.0383745		-0.227567	-2.29667	0.0216375	0.139971		-0.249182	-2.48035	0.0131252	0.0967246		-0.240253	-2.17965	0.0292831	0.121814
ENSG00000013810	TACC3		0.217062	1.78325	0.0745453	0.217348		0.240558	2.32281	0.0201895	0.135038		0.0580916	0.592872	0.553267	0.748635		0.149679	1.28617	0.198383	0.400489
ENSG00000014123	UFL1		-0.033763	-0.371789	0.71005	0.835183		-0.0759753	-0.934099	0.350253	0.601397		-0.108541	-1.31492	0.188536	0.419944		-0.158646	-1.80818	0.0705782	0.212011
ENSG00000014138	POLA2		0.200916	1.65895	0.0971259	0.255722		0.0837668	0.914917	0.360235	0.611242		-0.0744258	-0.762549	0.445733	0.669129		-0.0554709	-0.484747	0.627856	0.785805
ENSG00000014164	ZC3H3		-0.0209538	-0.221186	0.824948	0.901827		0.0247114	0.296274	0.76702	0.891565		0.0426899	0.500104	0.617002	0.792491		0.148911	1.62778	0.103571	0.269244
ENSG00000014216	CAPN1		0.262318	2.90054	0.00372519	0.0334744		0.169364	2.07518	0.0379701	0.188638		0.349256	4.16423	3.12412e-05	0.00324513		0.25613	2.95845	0.00309189	0.0285568
ENSG00000014641	MDH1		-0.287941	-2.55335	0.0106693	0.0652648		-0.189375	-1.97946	0.0477647	0.212861		-0.195013	-2.00211	0.0452728	0.1913		-0.2066	-1.93163	0.0534054	0.177622
ENSG00000014824	SLC30A9		-0.298948	-2.84415	0.00445296	0.0375516		-0.159326	-1.76592	0.0774086	0.275792		-0.0466817	-0.515192	0.606419	0.785207		-0.238131	-2.38121	0.0172561	0.0864831
ENSG00000014914	MTMR11		0.00822094	0.0718111	0.942752	0.96893		-0.0204558	-0.233009	0.815754	0.914862		-0.00916744	-0.0969818	0.922741	0.96587		-0.0567832	-0.500455	0.616755	0.77828
ENSG00000014919	COX15		-0.0910801	-0.958096	0.338014	0.547071		-3.55365e-05	-0.000426275	0.99966	0.999963		-0.00163083	-0.0190737	0.984782	0.99311		0.237481	2.56709	0.0102557	0.0621894
ENSG00000015133	CCDC88C		0.283528	2.24071	0.025045	0.110036		0.123589	1.31396	0.188861	0.437773		-0.157512	-1.57458	0.115354	0.323549		-0.0338599	-0.296299	0.767002	0.87641
ENSG00000015153	YAF2		-0.25735	-2.48261	0.0130425	0.0738774		-0.226625	-2.45014	0.0142803	0.112743		-0.198401	-2.16279	0.030557	0.153554		0.0336224	0.34619	0.7292	0.854068
ENSG00000015171	ZMYND11		-0.182274	-1.82274	0.0683421	0.206315		-0.206641	-2.29147	0.0219363	0.140553		-0.152552	-1.70382	0.0884143	0.278985		-0.22088	-2.27982	0.0226184	0.104353
ENSG00000015479	MATR3		-0.168226	-1.50307	0.132821	0.310879		-0.184895	-1.91091	0.0560156	0.231739		0.0574722	0.593553	0.552811	0.748445		0.0875182	0.812752	0.416361	0.623241
ENSG00000015532	XYLT2		0.273008	2.49099	0.0127389	0.0727088		0.125229	1.36372	0.172656	0.417442		0.0873319	0.927342	0.353749	0.588783		0.0382072	0.37215	0.709781	0.840053
ENSG00000015568	RGPD5		-0.367739	-2.73943	0.00615451	0.046213		-0.0973081	-1.51459	0.129877	0.362517		0.00590973	0.0913842	0.927187	0.968059		-0.0383838	-0.449928	0.652762	0.80183
ENSG00000015676	NUDCD3		-0.142548	-1.39936	0.161704	0.352031		-0.155196	-1.72658	0.0842423	0.288298		0.0354593	0.392275	0.694855	0.839007		-0.0671297	-0.686311	0.492517	0.687279
ENSG00000016391	CHDH		-0.043305	-0.375467	0.707314	0.833612		-0.10259	-1.08684	0.277106	0.532248		-0.0149977	-0.151907	0.87926	0.943081		-0.0241461	-0.21327	0.831116	0.910488
ENSG00000016864	GLT8D1		0.284807	2.59963	0.00933239	0.0599137		0.0448109	0.498351	0.618236	0.803582		-0.0655042	-0.697243	0.485651	0.698878		-0.0876868	-0.85338	0.393448	0.603141
ENSG00000017260	ATP2C1		-0.0209809	-0.209782	0.833838	0.907682		-0.0056872	-0.0656614	0.947647	0.978492		-0.013847	-0.154578	0.877154	0.941876		-0.00352715	-0.036518	0.970869	0.98692
ENSG00000017427	IGF1		0.267738	2.18045	0.0292243	0.121752		0.272079	2.55853	0.0105116	0.0951995		0.314121	2.92056	0.00349406	0.0461074		0.20665	1.76873	0.0769383	0.223195
ENSG00000017797	RALBP1		-0.0311002	-0.349181	0.726954	0.844347		-0.128525	-1.58788	0.112313	0.334758		0.0942565	1.1623	0.245112	0.483213		0.0745653	0.871383	0.383545	0.59547
ENSG00000018189	RUFY3		0.272511	2.27695	0.0227891	0.103318		0.237983	2.32955	0.0198299	0.133424		0.246871	2.39661	0.0165476	0.109221		0.151015	1.34146	0.179772	0.377551
ENSG00000018408	WWTR1		-0.017082	-0.148779	0.881728	0.934201		0.0289664	0.313016	0.754268	0.885325		0.0376856	0.381307	0.702975	0.843438		-0.0111918	-0.0994425	0.920787	0.961158
ENSG00000018510	AGPS		-0.145307	-1.264	0.206231	0.406986		-0.174451	-1.78457	0.0743309	0.270339		-0.0827898	-0.837946	0.402061	0.630621		-0.0945392	-0.848711	0.396042	0.605344
ENSG00000018610	STEEP1		-0.247295	-2.2674	0.0233659	0.105229		-0.09402	-1.03585	0.300271	0.555873		-0.0299987	-0.320376	0.748684	0.869626		-0.0242345	-0.236963	0.812686	0.902024
ENSG00000018625	ATP1A2		-0.31917	-3.23861	0.00120113	0.0167997		-0.245797	-2.76136	0.00575613	0.0677661		-0.187593	-2.154	0.0312404	0.155218		-0.182241	-1.96755	0.0491197	0.167625
ENSG00000018699	TTC27		0.0318491	0.30263	0.762172	0.865573		0.103499	1.14327	0.252925	0.508022		0.213371	2.2398	0.025104	0.139264		0.0853994	0.838016	0.402022	0.609786
ENSG00000019144	PHLDB1		0.130362	1.44836	0.147517	0.331604		0.0453098	0.564902	0.57214	0.774385		-0.0273841	-0.337053	0.736077	0.862742		-0.150247	-1.73846	0.0821299	0.232056
ENSG00000019485	PRDM11		-0.117415	-1.08979	0.275805	0.485386		-0.182696	-1.92403	0.054351	0.228561		-0.0755218	-0.796929	0.425493	0.654023		-0.102419	-0.984149	0.325042	0.543278
ENSG00000019549	SNAI2		0.458605	2.9875	0.00281268	0.0282767		0.0301589	0.366611	0.713909	0.860413		-0.183859	-1.96588	0.0493123	0.201206		-0.371608	-2.87155	0.0040847	0.0342205
ENSG00000019582	CD74		0.295771	2.41931	0.01555	0.0815102		0.160054	1.64585	0.099794	0.31491		-0.136503	-1.36346	0.172737	0.400155		-0.171058	-1.49941	0.133768	0.315212
ENSG00000019995	ZRANB1		-0.215814	-2.23527	0.0253999	0.11117		-0.0935904	-1.10834	0.267715	0.522686		-0.0657308	-0.765732	0.443836	0.668105		-0.118586	-1.2909	0.196738	0.398565
ENSG00000020129	NCDN		0.266957	2.78687	0.00532197	0.0418165		0.109076	1.30053	0.193418	0.443608		-0.0409076	-0.481468	0.630184	0.801748		0.0406615	0.450629	0.652257	0.80138
ENSG00000020181	ADGRA2		0.204884	1.7852	0.0742296	0.216812		0.0696048	0.749254	0.453704	0.685484		-0.0825959	-0.842451	0.399536	0.628458		-0.0839791	-0.766628	0.443303	0.646374
ENSG00000020256	ZFP64		0.0753958	0.666744	0.504935	0.687272		0.0541714	0.583767	0.559377	0.767547		-0.0915485	-0.928971	0.352904	0.588093		-0.0402068	-0.364889	0.715195	0.843764
ENSG00000020426	MNAT1		-0.103302	-1.11004	0.266983	0.476103		-0.121802	-1.46144	0.143894	0.380401		-0.0473165	-0.563953	0.572786	0.763118		-0.0366732	-0.411839	0.680457	0.820368
ENSG00000020577	SAMD4A		-0.18866	-1.62268	0.104658	0.26744		-0.165259	-1.69913	0.089295	0.297762		-0.18606	-1.84332	0.0652823	0.233956		-0.283212	-2.43353	0.0149526	0.0796393
ENSG00000020922	MRE11		-0.0282083	-0.243355	0.807731	0.892302		-0.0220547	-0.240952	0.809593	0.912455		-0.146332	-1.45865	0.144662	0.364696		-0.486139	-3.58969	0.000331069	0.00660474
ENSG00000021300	PLEKHB1		0.407914	3.25002	0.00115395	0.0163787		0.398866	3.47282	0.000515015	0.0196303		0.444446	3.98205	6.83234e-05	0.00510695		0.586616	4.52351	6.08223e-06	0.000460609
ENSG00000021355	SERPINB1		0.436872	2.96312	0.00304534	0.0295822		0.26856	2.56797	0.0102297	0.0933073		0.575837	4.14573	3.38731e-05	0.00339055		0.185548	1.59129	0.111545	0.281442
ENSG00000021574	SPAST		-0.278944	-2.41295	0.015824	0.0823462		-0.0632659	-0.685645	0.492937	0.715948		-0.135786	-1.38754	0.165278	0.391546		-0.228927	-2.0762	0.0378757	0.143181
ENSG00000021762	OSBPL5		0.057668	0.511245	0.60918	0.76453		-0.0310692	-0.336107	0.73679	0.874815		-0.0315016	-0.321613	0.747746	0.869455		-0.09532	-0.862763	0.388268	0.599502
ENSG00000021776	AQR		0.416235	3.35126	0.00080444	0.0131346		0.132399	1.39572	0.162798	0.405619		0.0937555	0.957497	0.338317	0.575578		0.0537367	0.494045	0.621274	0.781669
ENSG00000022267	FHL1		-0.22027	-2.23173	0.0256325	0.111848		-0.137277	-1.5831	0.113398	0.336512		-0.18452	-2.08404	0.0371562	0.171427		-0.2899	-3.01827	0.00254226	0.0251829
ENSG00000022277	RTF2		0.0487627	0.45816	0.646838	0.792017		0.0938177	1.02945	0.30327	0.559435		0.127457	1.34175	0.179676	0.40923		-0.0111554	-0.108163	0.913866	0.957625
ENSG00000022567	SLC45A4		-0.219546	-1.83318	0.0667756	0.203617		-0.0529812	-0.570363	0.568431	0.772501		-0.0812627	-0.818669	0.412975	0.641359		-0.116055	-1.02211	0.306728	0.52569
ENSG00000022840	RNF10		-0.0685964	-0.670807	0.502344	0.68534		-0.0121387	-0.13829	0.890011	0.951745		0.128044	1.39466	0.163117	0.388103		-0.0560359	-0.5673	0.570511	0.746917
ENSG00000022976	ZNF839		-0.140815	-1.33142	0.183051	0.37877		-0.0895295	-0.993018	0.320701	0.574772		-0.106094	-1.13513	0.256322	0.496298		-0.16347	-1.59701	0.110262	0.279375
ENSG00000023041	ZDHHC6		-0.0488005	-0.537188	0.591138	0.752659		-0.112473	-1.37444	0.169306	0.413424		-0.147835	-1.7805	0.0749939	0.253377		-0.0715146	-0.819113	0.412722	0.620376
ENSG00000023171	GRAMD1B		0.301714	2.38119	0.0172568	0.0870477		0.295196	2.70498	0.00683088	0.0752094		0.205611	2.00917	0.0445192	0.190011		0.467273	3.48804	0.000486572	0.00844787
ENSG00000023191	RNH1		0.105029	1.0603	0.28901	0.499518		0.0714468	0.827214	0.408116	0.651004		0.157105	1.75541	0.0791895	0.261515		0.00300101	0.0315321	0.974845	0.988586
ENSG00000023228	NDUFS1		-0.415708	-3.21461	0.00130621	0.0175285		-0.336391	-3.03315	0.00242014	0.0437335		-0.184211	-1.82165	0.0685086	0.241163		-0.228819	-1.9881	0.0468009	0.163102
ENSG00000023287	RB1CC1		-0.17807	-1.59185	0.111417	0.278568		-0.221497	-2.24487	0.0247765	0.150662		-0.173029	-1.76015	0.0783819	0.259907		-0.283167	-2.54231	0.0110123	0.064907
ENSG00000023318	ERP44		0.274285	2.34716	0.018917	0.0917629		0.191167	1.95348	0.0507627	0.220472		0.140047	1.41907	0.155877	0.37946		0.0402609	0.369852	0.711493	0.841208
ENSG00000023330	ALAS1		-0.0863828	-0.743544	0.457152	0.649264		-0.0419008	-0.453226	0.650386	0.820808		-0.0719694	-0.725957	0.467865	0.685464		-0.081809	-0.717968	0.472777	0.670875
ENSG00000023516	AKAP11		0.0311854	0.28998	0.771832	0.871291		0.075266	0.824943	0.409404	0.652051		-0.0102796	-0.108377	0.913697	0.961474		0.0197959	0.189913	0.849377	0.921246
ENSG00000023572	GLRX2		0.17675	1.53837	0.123958	0.297143		0.0894627	0.955244	0.339454	0.591233		0.388424	3.57751	0.000346884	0.0122184		0.228572	2.01611	0.0437884	0.15678
ENSG00000023608	SNAPC1		0.0901008	0.777559	0.436829	0.632973		0.114563	1.20668	0.227555	0.482598		0.0638696	0.644864	0.519015	0.724256		0.102932	0.90902	0.36334	0.578469
ENSG00000023697	DERA		0.0438174	0.41184	0.680457	0.81625		0.110003	1.20141	0.22959	0.485105		0.17728	1.84375	0.0652195	0.233857		0.106852	1.02435	0.305672	0.524224
ENSG00000023734	STRAP		0.0141977	0.127087	0.898872	0.943518		0.0526523	0.56909	0.569295	0.772583		-0.0533059	-0.545654	0.585304	0.771138		0.0101204	0.0928547	0.926019	0.965014
ENSG00000023902	PLEKHO1		0.358228	2.81615	0.00486034	0.0394177		0.309038	2.82797	0.0046844	0.0614461		0.374996	3.39429	0.000688076	0.0178791		0.550242	4.0936	4.24726e-05	0.00163512
ENSG00000023909	GCLM		-0.191528	-1.662	0.0965125	0.25504		-0.0456553	-0.493083	0.621954	0.80487		-0.070331	-0.716315	0.473797	0.689783		-0.104158	-0.943431	0.34546	0.561115
ENSG00000024048	UBR2		-0.151175	-1.92044	0.0548027	0.179901		-0.0550251	-0.764609	0.444504	0.678336		-0.0983499	-1.36906	0.17098	0.39817		-0.106027	-1.41811	0.156158	0.347485
ENSG00000024422	EHD2		0.227182	1.90829	0.0563537	0.182678		0.0857101	0.913291	0.36109	0.6117		-0.154649	-1.53736	0.124205	0.334439		-0.0962847	-0.853946	0.393135	0.602901
ENSG00000024862	CCDC28A		-0.000236485	-0.0022595	0.998197	0.998718		0.100528	1.11512	0.264798	0.519708		0.0195594	0.210326	0.833413	0.918615		0.00196671	0.0193808	0.984537	0.993224
ENSG00000025039	RRAGD		0.0728136	0.762648	0.445673	0.64039		0.0114189	0.136303	0.891582	0.952836		0.0655914	0.762127	0.445984	0.669129		0.108265	1.17564	0.23974	0.451779
ENSG00000025156	HSF2		-0.254988	-2.42104	0.0154763	0.0813534		-0.149015	-1.64507	0.0999555	0.314971		0.0711959	0.777888	0.436635	0.663049		0.0321092	0.324363	0.745663	0.863401
ENSG00000025293	PHF20		-0.0502293	-0.549891	0.582394	0.746541		0.0390116	0.480212	0.631077	0.810539		0.0273662	0.330938	0.740691	0.865533		0.116724	1.32783	0.184235	0.383002
ENSG00000025434	NR1H3		0.174571	1.4867	0.137095	0.316896		0.123714	1.29706	0.19461	0.445093		0.0738252	0.744386	0.456643	0.677548		0.287927	2.42089	0.0154826	0.0813209
ENSG00000025708	TYMP		0.363827	2.65148	0.00801404	0.0543925		0.138264	1.50781	0.131604	0.364252		0.126256	1.32276	0.185917	0.416245		0.0442822	0.392931	0.694371	0.829621
ENSG00000025770	NCAPH2		-0.196489	-2.10022	0.0357093	0.138603		-0.0817887	-0.99139	0.321495	0.575452		-0.110058	-1.30866	0.190651	0.421852		-0.13227	-1.47971	0.13895	0.323449
ENSG00000025772	TOMM34		0.248396	2.47792	0.013215	0.0742759		0.118222	1.35932	0.174046	0.41924		0.193995	2.17192	0.0298617	0.152231		0.285434	2.95071	0.00317045	0.0290103
ENSG00000025796	SEC63		0.113087	0.991963	0.321216	0.532636		-0.115411	-1.2184	0.223071	0.477359		-0.0145901	-0.148671	0.881813	0.944764		-0.0717067	-0.647389	0.51738	0.705887
ENSG00000025800	KPNA6		-0.149331	-1.85214	0.0640053	0.198322		-0.0562932	-0.765843	0.44377	0.677484		0.000563553	0.00767365	0.993877	0.997996		-0.0414952	-0.541201	0.588369	0.758933
ENSG00000026025	VIM		0.491902	3.27879	0.00104253	0.0153069		0.187211	1.90758	0.0564455	0.23255		-0.0431667	-0.445087	0.656257	0.816579		-0.0629506	-0.549908	0.582383	0.755018
ENSG00000026036	RTEL1-TNFRSF6B		-0.158395	-1.33131	0.183087	0.378776		-0.0669596	-0.731515	0.464465	0.694909		0.171227	1.70399	0.0883822	0.278975		0.0367688	0.321684	0.747692	0.864888
ENSG00000026103	FAS		0.445289	3.20088	0.00137008	0.0179069		0.331411	2.93576	0.00332734	0.0509322		0.0221072	0.224528	0.822346	0.912916		-0.0450241	-0.394597	0.69314	0.828788
ENSG00000026297	RNASET2		0.314657	2.44606	0.0144427	0.0779157		0.139858	1.46731	0.142293	0.378606		-0.0422883	-0.432136	0.665643	0.822832		-0.0474103	-0.414476	0.678525	0.819227
ENSG00000026508	CD44		0.563998	3.21237	0.00131644	0.0175285		0.215163	2.41042	0.0159343	0.118758		0.0981159	1.201	0.22975	0.466018		0.0702144	0.687114	0.492011	0.687073
ENSG00000026950	BTN3A1		0.113254	0.994345	0.320055	0.531667		0.110632	1.1709	0.241638	0.496075		-0.0874627	-0.886687	0.375248	0.607692		-0.0438196	-0.397177	0.691237	0.827942
ENSG00000027001	MIPEP		-0.123152	-1.10154	0.270661	0.480281		-0.16951	-1.76044	0.0783324	0.277527		0.0978159	1.00121	0.316728	0.556402		0.171624	1.56331	0.117981	0.291305
ENSG00000027075	PRKCH		-0.261365	-2.09727	0.0359696	0.139188		-0.131627	-1.38863	0.164945	0.407554		-0.375716	-3.33262	0.000860326	0.019926		-0.633404	-4.19594	2.71742e-05	0.00120688
ENSG00000027697	IFNGR1		0.184022	2.12272	0.0337773	0.134016		0.177819	2.23243	0.0255869	0.152923		0.0335194	0.428409	0.668353	0.824048		-0.00393711	-0.0478008	0.961875	0.982629
ENSG00000027847	B4GALT7		0.339834	2.85461	0.00430903	0.0367689		0.150941	1.5813	0.113808	0.33738		0.0980315	1.00366	0.315541	0.555538		0.120703	1.10896	0.267449	0.484133
ENSG00000028116	VRK2		-0.0645739	-0.629764	0.528849	0.705174		-0.0805311	-0.90684	0.364492	0.613777		0.107904	1.17047	0.241811	0.479168		0.0872576	0.874075	0.382077	0.594417
ENSG00000028137	TNFRSF1B		-0.0772843	-0.663912	0.506747	0.688626		-0.0835788	-0.896939	0.369751	0.618545		-0.21394	-2.08146	0.0373915	0.172097		-0.155344	-1.33829	0.180802	0.379022
ENSG00000028203	VEZT		-0.246716	-2.34321	0.0191184	0.0922584		-0.0813481	-0.915594	0.35988	0.61091		-0.16828	-1.81496	0.0695294	0.243121		-0.203418	-2.01932	0.0434539	0.156117
ENSG00000028277	POU2F2		0.0749605	0.669967	0.502879	0.685695		0.034929	0.419257	0.675028	0.83614		-0.101588	-1.11599	0.264427	0.503429		-0.0803711	-0.725863	0.467923	0.667112
ENSG00000028310	BRD9		-0.0333795	-0.358057	0.720301	0.840485		-0.0606056	-0.732005	0.464165	0.694799		0.0341638	0.405658	0.684994	0.832845		0.021909	0.24455	0.806805	0.898853
ENSG00000028528	SNX1		-0.131518	-1.33228	0.182768	0.378638		-0.0516037	-0.6016	0.54744	0.758274		-0.0391048	-0.443609	0.657326	0.817356		-0.059933	-0.632797	0.526866	0.711918
ENSG00000028839	TBPL1		0.0913026	0.782389	0.433986	0.631179		0.0537996	0.595294	0.551647	0.761792		0.0989132	1.01078	0.312119	0.551552		-0.101653	-0.883041	0.377214	0.590201
ENSG00000029363	BCLAF1		-0.35783	-3.39283	0.000691754	0.0120831		-0.280608	-2.9655	0.00302192	0.0487873		-0.288594	-3.0986	0.0019444	0.0327701		-0.499359	-4.75688	1.96606e-06	0.000221875
ENSG00000029364	SLC39A9		0.0724046	0.664744	0.506214	0.688252		0.0534113	0.584618	0.558805	0.767315		-0.152598	-1.57364	0.11557	0.3236		-0.29816	-2.7095	0.00673847	0.0475955
ENSG00000029534	ANK1		-0.153424	-1.42567	0.153963	0.341083		-0.0704935	-0.777473	0.43688	0.671688		0.00664138	0.0705119	0.943786	0.975568		0.118246	1.13862	0.25486	0.469842
ENSG00000029639	TFB1M		0.0275485	0.251007	0.801809	0.888424		0.0154757	0.169336	0.865532	0.939016		0.288446	2.83319	0.00460856	0.0532641		0.173001	1.58701	0.11251	0.283046
ENSG00000029725	RABEP1		-0.312144	-3.31056	0.000931099	0.0143096		-0.192719	-2.285	0.0223128	0.141667		-0.109172	-1.31111	0.18982	0.4213		-0.230685	-2.58392	0.00976858	0.0604549
ENSG00000029993	HMGB3		0.0448441	0.404797	0.685627	0.819549		0.19916	2.11696	0.0342634	0.1775		0.118285	1.30352	0.192397	0.423595		0.211016	1.82361	0.0682118	0.207707
ENSG00000030066	NUP160		-0.257843	-2.1802	0.0292426	0.121784		-0.371721	-3.28489	0.00102021	0.0282298		-0.151185	-1.51214	0.130499	0.342807		-0.0643918	-0.580802	0.561374	0.73991
ENSG00000030110	BAK1		0.0994996	0.97197	0.331065	0.541839		-0.0401039	-0.456308	0.648168	0.819087		0.370612	3.80728	0.000140504	0.00748769		0.251057	2.47538	0.0133096	0.0737278
ENSG00000030419	IKZF2		-0.29741	-2.31309	0.0207177	0.0975383		-0.150938	-1.5923	0.111318	0.333471		-0.176873	-1.77447	0.0759851	0.255526		-0.198687	-1.68046	0.0928678	0.250176
ENSG00000030582	GRN		0.358341	2.90079	0.00372224	0.033474		0.319872	2.9481	0.00319733	0.0500705		0.220334	2.16609	0.0303041	0.153332		0.363028	3.0493	0.00229376	0.0237228
ENSG00000031003	FAM13B		-0.128617	-1.13364	0.256944	0.465968		-0.0236253	-0.256022	0.797934	0.906446		-0.112282	-1.13748	0.255338	0.49498		-0.0806165	-0.732918	0.463609	0.663681
ENSG00000031081	ARHGAP31		0.175874	1.47869	0.139223	0.319625		0.0785845	0.843196	0.399119	0.644899		-0.0837278	-0.844036	0.398649	0.62794		-0.0941133	-0.82211	0.411014	0.618779
ENSG00000031698	SARS1		0.0862765	1.00633	0.314259	0.525637		0.0208537	0.269831	0.78729	0.901472		0.169017	2.1503	0.0315317	0.155824		0.144945	1.76092	0.0782523	0.22542
ENSG00000031823	RANBP3		0.0513214	0.566543	0.571025	0.73873		-0.0780834	-0.962178	0.33596	0.588972		0.00353624	0.0431054	0.965618	0.987405		-0.059623	-0.685655	0.492931	0.687606
ENSG00000032219	ARID4A		-0.0110647	-0.0954819	0.923932	0.958147		0.0180395	0.197873	0.843144	0.927596		-0.0320982	-0.327061	0.743622	0.866906		-0.0487623	-0.426456	0.669776	0.813526
ENSG00000032389	EIPR1		-0.127651	-1.13496	0.256393	0.465585		-0.0980159	-1.04768	0.294787	0.549939		0.106041	1.08132	0.279553	0.517796		0.142163	1.29532	0.195209	0.396243
ENSG00000032444	PNPLA6		0.264102	2.31496	0.0206148	0.0972164		0.194544	2.00581	0.0448765	0.205888		0.415271	3.88695	0.000101512	0.0062487		0.555437	4.5384	5.66828e-06	0.000438796
ENSG00000032742	IFT88		0.0114034	0.10265	0.918241	0.95508		-0.0391362	-0.424758	0.671013	0.834138		-0.0455917	-0.46836	0.639527	0.807245		0.0798378	0.736287	0.461556	0.662135
ENSG00000033011	ALG1		0.185457	1.63893	0.101227	0.262543		0.14498	1.5228	0.127809	0.359899		0.0398056	0.409651	0.682062	0.831344		0.111126	1.02271	0.306443	0.52539
ENSG00000033030	ZCCHC8		-0.141622	-1.60181	0.109197	0.27481		-0.105358	-1.32117	0.186444	0.434193		-0.250016	-3.07419	0.00211074	0.0341745		-0.212527	-2.50631	0.0121997	0.0698067
ENSG00000033050	ABCF2		0.0383704	0.360066	0.718798	0.839582		0.0579732	0.640584	0.521793	0.738881		0.000713266	0.00756579	0.993963	0.997996		-0.153291	-1.46775	0.142172	0.328648
ENSG00000033100	CHPF2		0.493689	3.41933	0.000627755	0.0113549		0.247159	2.37031	0.0177733	0.126657		0.162702	1.61178	0.10701	0.308772		0.206736	1.75646	0.07901	0.226726
ENSG00000033122	LRRC7		-0.135813	-1.15614	0.247625	0.456285		-0.0570308	-0.642641	0.520457	0.737624		-0.0873365	-0.907556	0.364113	0.597513		-0.159084	-1.36597	0.171948	0.367421
ENSG00000033170	FUT8		0.0962436	0.827774	0.407798	0.607738		0.0530506	0.595642	0.551414	0.761619		-0.0014215	-0.0148811	0.988127	0.995113		0.00708139	0.0623535	0.950281	0.978489
ENSG00000033178	UBA6		-0.0898801	-0.771585	0.44036	0.635928		-0.0624517	-0.673668	0.500522	0.722537		0.031555	0.319861	0.749074	0.869651		-0.271619	-2.26011	0.0238145	0.107422
ENSG00000033327	GAB2		-0.160529	-1.34832	0.177555	0.371797		-0.152058	-1.58501	0.112964	0.335715		-0.329623	-3.02019	0.00252613	0.0380493		-0.257352	-2.12953	0.0332101	0.131645
ENSG00000033627	ATP6V0A1		0.0838504	0.794837	0.426708	0.625575		0.0935027	1.03288	0.30166	0.557429		0.165097	1.74322	0.0812951	0.265673		0.117138	1.14308	0.253006	0.467766
ENSG00000033800	PIAS1		-0.205572	-1.76062	0.078303	0.223796		-0.217081	-2.15885	0.030862	0.168366		-0.2907	-2.77722	0.00548263	0.0577182		-0.227429	-1.98938	0.0466591	0.162755
ENSG00000033867	SLC4A7		-0.327372	-2.7298	0.00633723	0.04691		-0.171445	-1.76965	0.076785	0.274449		-0.314511	-3.01057	0.00260756	0.0387299		-0.245094	-2.17309	0.0297732	0.123015
ENSG00000034152	MAP2K3		-0.04216	-0.369354	0.711864	0.835252		-0.0199718	-0.215877	0.829084	0.921102		0.00874471	0.0887575	0.929275	0.969146		0.0866597	0.77301	0.439516	0.643264
ENSG00000034510	TMSB10		1.21672	4.69272	2.69597e-06	0.000352429		0.436085	3.42129	0.00062324	0.0222004		0.213784	2.19846	0.0279162	0.147541		0.418761	3.10463	0.00190515	0.0208858
ENSG00000034533	ASTE1		0.187115	1.55519	0.119901	0.2918		0.0431492	0.482189	0.629672	0.809578		0.076128	0.788032	0.430678	0.65793		-0.0335036	-0.294337	0.768501	0.877257
ENSG00000034677	RNF19A		-0.283936	-2.39296	0.0167129	0.0853777		-0.150597	-1.56731	0.117043	0.342855		0.0160254	0.163687	0.869978	0.938151		0.199541	1.77637	0.0756713	0.221135
ENSG00000034693	PEX3		-0.115172	-1.00071	0.316965	0.528703		0.0169363	0.183111	0.854711	0.932765		0.0568827	0.575982	0.564627	0.757272		-0.0799742	-0.713398	0.475599	0.672477
ENSG00000034713	GABARAPL2		-0.0395635	-0.371389	0.710348	0.835183		-0.0355561	-0.394325	0.693341	0.847489		0.167101	1.7462	0.0807763	0.264312		0.117444	1.13088	0.258104	0.473041
ENSG00000035115	SH3YL1		-0.133207	-1.28131	0.200084	0.400064		-0.0850308	-0.95208	0.341056	0.592768		-0.0408852	-0.444031	0.65702	0.817264		-0.0591879	-0.591489	0.554193	0.733591
ENSG00000035141	FAM136A		0.115886	1.07763	0.281198	0.491478		0.116763	1.26811	0.20476	0.457481		0.1399	1.46475	0.142988	0.36266		0.157961	1.50828	0.131482	0.31161
ENSG00000035403	VCL		0.208661	2.7713	0.00558326	0.0431335		0.226465	3.17448	0.00150104	0.034557		0.146323	2.11694	0.0342652	0.163189		0.380432	5.21545	1.83374e-07	3.83786e-05
ENSG00000035664	DAPK2		-0.128247	-1.18916	0.234376	0.441699		-0.0314034	-0.347433	0.728266	0.869432		-0.178581	-1.85353	0.0638069	0.230751		0.188166	1.78452	0.0743391	0.218798
ENSG00000035681	NSMAF		-0.0266423	-0.233201	0.815605	0.896862		-0.00403397	-0.0436382	0.965193	0.98741		0.0856271	0.863514	0.387855	0.618451		-0.154922	-1.36426	0.172486	0.368161
ENSG00000035687	ADSS2		-0.0355581	-0.313848	0.753637	0.860314		-0.0401412	-0.433091	0.664949	0.829906		3.08779e-05	0.000313938	0.99975	0.999923		-0.0578883	-0.518905	0.603827	0.768421
ENSG00000035862	TIMP2		0.139686	1.18639	0.235468	0.443012		-0.000108421	-0.00118089	0.999058	0.999753		-0.26404	-2.5125	0.011988	0.0913259		-0.343958	-2.76994	0.00560671	0.0425718
ENSG00000035928	RFC1		-0.0324336	-0.281339	0.778451	0.874014		-0.00714877	-0.0774989	0.938227	0.975576		-0.134801	-1.3438	0.179013	0.408285		-0.0527122	-0.465359	0.641674	0.793849
ENSG00000036054	TBC1D23		0.0307123	0.32661	0.743963	0.855274		0.0706379	0.847436	0.396752	0.642711		0.0358254	0.423259	0.672106	0.826297		-0.0830499	-0.919012	0.358089	0.572734
ENSG00000036257	CUL3		-0.0407205	-0.417205	0.676528	0.813403		-0.0745411	-0.869688	0.384471	0.631911		0.152328	1.72131	0.0851948	0.272865		0.0834271	0.885615	0.375825	0.588748
ENSG00000036448	MYOM2		-0.557719	-4.1419	3.44441e-05	0.00178597		-0.204205	-2.07007	0.0384458	0.190017		0.0740589	0.757615	0.448681	0.670881		0.0274917	0.25274	0.800469	0.895017
ENSG00000036530	CYP46A1		-0.0236483	-0.208818	0.83459	0.908031		-0.010669	-0.115509	0.908041	0.961382		0.0299878	0.305295	0.760141	0.877191		0.0290578	0.263349	0.792281	0.889652
ENSG00000036549	ZZZ3		-0.0124926	-0.122419	0.902568	0.946303		-0.048903	-0.556189	0.578081	0.778053		0.00729852	0.0802393	0.936047	0.971494		-0.0830516	-0.840357	0.400708	0.608516
ENSG00000036672	USP2		-0.503586	-4.22979	2.33912e-05	0.00145544		-0.272785	-2.7685	0.00563145	0.0671933		-0.253635	-2.61798	0.00884508	0.0754751		-0.140366	-1.36173	0.173282	0.369379
ENSG00000037042	TUBG2		0.120195	1.21125	0.2258	0.431686		0.0230153	0.267726	0.78891	0.902519		-0.00299897	-0.0337982	0.973038	0.990068		-0.118297	-1.23057	0.218484	0.425513
ENSG00000037241	RPL26L1		0.281979	2.32573	0.0200328	0.0953274		0.125289	1.31325	0.1891	0.438061		0.0424379	0.430078	0.667139	0.823984		0.061325	0.548273	0.583504	0.755366
ENSG00000037280	FLT4		-0.0166291	-0.147495	0.882742	0.934711		-0.125331	-1.31879	0.187241	0.435242		-0.440346	-3.93655	8.26609e-05	0.00559712		-0.551693	-4.28736	1.80809e-05	0.000937518
ENSG00000037474	NSUN2		-0.189107	-2.08718	0.0368723	0.141018		-0.165074	-2.00621	0.0448333	0.205772		0.0287155	0.352017	0.724826	0.855457		-0.00500647	-0.0579077	0.953822	0.97987
ENSG00000037637	FBXO42		-0.0116875	-0.112436	0.910477	0.950554		0.00807643	0.0910186	0.927478	0.970652		-0.0542654	-0.586458	0.557567	0.751453		-0.0436086	-0.433678	0.664522	0.809893
ENSG00000037749	MFAP3		0.0341383	0.314068	0.75347	0.860314		-0.0418176	-0.458471	0.646614	0.818603		-0.207548	-2.1153	0.0344041	0.163444		-0.280304	-2.5624	0.0103953	0.0625837
ENSG00000037757	MRI1		0.100798	0.875837	0.381119	0.585002		0.0754457	0.806675	0.419854	0.65937		0.107614	1.08128	0.279572	0.517796		0.0963126	0.856011	0.391992	0.601964
ENSG00000037897	METTL1		0.0403238	0.347605	0.728137	0.845088		-0.0223292	-0.246452	0.805332	0.91009		0.073461	0.750065	0.453215	0.675166		0.273365	2.24562	0.0247287	0.109874
ENSG00000037965	HOXC8		-0.0398864	-0.460483	0.64517	0.791013		0.0238652	0.306559	0.759179	0.88765		0.0988181	1.25836	0.208262	0.442225		0.0455513	0.552079	0.580894	0.75431
ENSG00000038002	AGA		-0.0703295	-0.610145	0.541766	0.716071		0.0645715	0.692813	0.488427	0.713307		0.0567142	0.572908	0.566707	0.758603		0.0258074	0.228488	0.819267	0.90505
ENSG00000038219	BOD1L1		0.0918735	0.787591	0.430936	0.629056		0.0576769	0.637538	0.523774	0.739958		-0.156211	-1.57303	0.115711	0.3236		-0.04554	-0.398621	0.690172	0.827732
ENSG00000038274	MAT2B		-0.140502	-1.46043	0.144173	0.326946		-0.158039	-1.83167	0.0670007	0.255295		-0.180521	-2.07287	0.0381845	0.174169		-0.263572	-2.80959	0.00496048	0.0391097
ENSG00000038358	EDC4		0.109557	1.02063	0.30743	0.518315		0.0366449	0.405725	0.684944	0.843449		0.200199	2.07281	0.0381897	0.174169		0.069241	0.667118	0.504697	0.696478
ENSG00000038382	TRIO		-0.0446735	-0.406922	0.684065	0.818532		-0.167822	-1.75491	0.0792752	0.279908		0.0642093	0.665043	0.506023	0.715669		-0.218081	-1.99493	0.0460509	0.161396
ENSG00000038427	VCAN		1.18679	4.08181	4.46859e-05	0.00207433		0.197025	2.41211	0.0158605	0.118644		0.0504652	0.68369	0.494171	0.706283		-0.0599048	-0.630699	0.528237	0.713009
ENSG00000038532	CLEC16A		-0.0790532	-0.807405	0.419433	0.619384		-0.0751828	-0.875814	0.381131	0.630234		0.0983275	1.11627	0.264308	0.503429		0.11894	1.25835	0.208267	0.412768
ENSG00000039123	MTREX		-0.132399	-1.25029	0.211193	0.413232		-0.145153	-1.57776	0.114622	0.339093		-0.0299257	-0.320998	0.748212	0.869528		-0.135157	-1.31797	0.187514	0.38717
ENSG00000039319	ZFYVE16		-0.0812961	-0.696984	0.485813	0.671493		-0.0742861	-0.80504	0.420797	0.660007		-0.0984834	-0.996231	0.319138	0.557365		-0.233795	-1.95715	0.0503302	0.170648
ENSG00000039523	RIPOR1		0.00771493	0.075254	0.940013	0.967485		-0.0244763	-0.277887	0.781099	0.898306		-0.215249	-2.3014	0.0213691	0.126143		-0.300378	-2.9281	0.00341043	0.0302475
ENSG00000039650	PNKP		0.136025	1.35317	0.176	0.370035		0.0888537	1.01646	0.309412	0.564623		0.124726	1.3839	0.16639	0.392886		0.20518	2.09778	0.0359248	0.138027
ENSG00000040275	SPDL1		0.00869383	0.0754865	0.939828	0.96748		-0.0358157	-0.401211	0.688264	0.845206		-0.155174	-1.57612	0.114998	0.32314		-0.179669	-1.53137	0.125677	0.303475
ENSG00000040341	STAU2		-0.194587	-1.78638	0.0740374	0.216801		-0.0328777	-0.363846	0.715973	0.86176		-0.12382	-1.29846	0.19413	0.425489		-0.0917842	-0.881644	0.37797	0.591062
ENSG00000040487	SLC66A1		0.154642	1.3738	0.169504	0.361967		0.138667	1.46111	0.143985	0.380401		0.0957612	0.982265	0.325969	0.564076		0.0932042	0.861461	0.388984	0.599812
ENSG00000040531	CTNS		0.0305521	0.283747	0.776604	0.873402		0.0832762	0.910121	0.362758	0.612904		0.000567402	0.00597069	0.995236	0.997996		0.0119283	0.114203	0.909077	0.954518
ENSG00000040633	PHF23		0.0928797	0.867249	0.385806	0.588603		0.138678	1.49624	0.134591	0.367999		0.022462	0.237973	0.811902	0.907343		0.0531161	0.512972	0.607971	0.771575
ENSG00000040933	INPP4A		-0.165807	-1.60786	0.107865	0.272887		-0.00677192	-0.0772148	0.938453	0.975576		0.011424	0.125587	0.900059	0.953624		-0.0146276	-0.148467	0.881974	0.938126
ENSG00000041357	PSMA4		-0.04996	-0.519278	0.603567	0.761266		0.059417	0.702247	0.482525	0.708547		0.115441	1.32692	0.184534	0.415094		-0.0535716	-0.577969	0.563285	0.741195
ENSG00000041802	LSG1		-0.191153	-1.78848	0.0736986	0.216415		-0.245176	-2.53538	0.0112325	0.0983758		0.190938	2.00822	0.0446195	0.190157		0.0304026	0.298207	0.765545	0.876028
ENSG00000041880	PARP3		-0.115654	-1.47304	0.140741	0.321761		-0.0165378	-0.230187	0.817947	0.916161		0.00277254	0.0385623	0.969239	0.988757		0.0725639	0.970577	0.331759	0.548532
ENSG00000041988	THAP3		-0.0734511	-0.734431	0.462686	0.654216		-0.0976148	-1.1145	0.265064	0.520054		-0.0173621	-0.193207	0.846797	0.924545		0.00893269	0.0921669	0.926565	0.965184
ENSG00000042062	RIPOR3		-0.15427	-1.38278	0.166732	0.358204		-0.168483	-1.75687	0.0789401	0.279164		-0.16469	-1.67053	0.0948153	0.289424		-0.336294	-2.94532	0.00322626	0.0293809
ENSG00000042286	AIFM2		0.186572	1.55099	0.120905	0.292874		0.244625	2.35675	0.0184356	0.12838		0.0934887	0.95214	0.341026	0.577929		0.101471	0.880778	0.378438	0.591313
ENSG00000042317	SPATA7		-0.0054829	-0.0485502	0.961278	0.97944		-0.0364666	-0.393963	0.693608	0.847489		-0.0862269	-0.876187	0.380929	0.612325		-0.0806829	-0.732124	0.464093	0.663954
ENSG00000042429	MED17		-0.106094	-0.90901	0.363345	0.569741		-0.0561858	-0.606481	0.544196	0.755638		-0.23238	-2.24402	0.0248308	0.138549		-0.0876563	-0.769549	0.441568	0.644976
ENSG00000042445	RETSAT		-0.176712	-1.51627	0.129451	0.305539		-0.0413784	-0.446081	0.655539	0.823429		-0.140577	-1.40513	0.159983	0.384123		-0.229046	-1.98757	0.0468598	0.163159
ENSG00000042493	CAPG		1.12054	4.50318	6.69444e-06	0.000651355		0.240164	2.40756	0.0160594	0.119418		0.100166	1.08902	0.276144	0.514324		0.26516	2.20323	0.0275785	0.117359
ENSG00000042753	AP2S1		0.240881	2.22689	0.0259545	0.112756		0.128168	1.39906	0.161794	0.404262		0.305666	3.1121	0.0018576	0.0321063		0.140889	1.36859	0.171126	0.366141
ENSG00000043093	DCUN1D1		-0.245093	-2.10037	0.0356961	0.138603		-0.276777	-2.65531	0.00792355	0.0819479		-0.094403	-0.959388	0.337363	0.574381		-0.198387	-1.77161	0.0764592	0.222537
ENSG00000043143	JADE2		-0.207623	-1.88095	0.0599786	0.190315		-0.0842101	-0.918804	0.358198	0.609313		-0.0992403	-1.03525	0.300552	0.539896		-0.187876	-1.75802	0.0787449	0.226156
ENSG00000043514	TRIT1		0.0512757	0.443594	0.657336	0.799847		0.0185223	0.200927	0.840756	0.926739		-0.097992	-0.984303	0.324967	0.563292		-0.0134455	-0.118765	0.905462	0.952025
ENSG00000044090	CUL7		0.653256	4.83069	1.36063e-06	0.000250657		0.426937	3.78086	0.000156289	0.0113863		0.276937	2.75722	0.00582947	0.0594652		0.608966	4.93499	8.01531e-07	0.000118287
ENSG00000044115	CTNNA1		0.0401472	0.382765	0.701894	0.829432		0.0265278	0.297063	0.766418	0.8912		0.11176	1.1924	0.233104	0.470005		0.188496	1.82835	0.0674976	0.206365
ENSG00000044446	PHKA2		-0.0606846	-0.564318	0.572538	0.739932		-0.0836128	-0.914746	0.360325	0.611304		-0.171372	-1.77577	0.0757705	0.255102		-0.0436628	-0.418478	0.675598	0.817375
ENSG00000044459	CNTLN		0.0973265	0.834752	0.403857	0.604447		-0.00282905	-0.0317027	0.974709	0.989669		0.12346	1.25581	0.209186	0.443451		0.0768174	0.670209	0.502724	0.695118
ENSG00000044574	HSPA5		0.242074	2.09723	0.035973	0.139188		0.121436	1.287	0.198096	0.449276		0.279183	2.72265	0.00647605	0.062961		0.14926	1.35862	0.174266	0.370516
ENSG00000046647	GEMIN8		0.133967	1.18894	0.234464	0.441793		0.107333	1.14403	0.252611	0.507724		0.229778	2.26514	0.023504	0.134071		0.0768385	0.698974	0.484568	0.681002
ENSG00000046651	OFD1		0.20009	1.7231	0.0848711	0.235127		0.296816	2.78565	0.00534199	0.0656597		0.00945576	0.0963142	0.923271	0.966161		0.246913	2.15678	0.0310225	0.126277
ENSG00000047056	WDR37		-0.349404	-2.99108	0.0027799	0.027996		-0.287413	-2.80672	0.0050049	0.0632398		-0.361982	-3.48972	0.00048353	0.0146858		-0.375574	-3.31524	0.000915649	0.0129625
ENSG00000047188	YTHDC2		-0.24489	-2.53384	0.0112819	0.0676738		-0.194306	-2.23979	0.0251048	0.150941		-0.31566	-3.55632	0.000376089	0.0127704		-0.294216	-3.15131	0.00162541	0.0189182
ENSG00000047230	CTPS2		0.090416	0.782746	0.433776	0.631012		0.0921482	0.979684	0.327242	0.580662		-0.148638	-1.47752	0.139537	0.357333		-0.219128	-1.88218	0.0598116	0.191248
ENSG00000047249	ATP6V1H		-0.0126532	-0.121552	0.903254	0.946677		0.029011	0.326156	0.744306	0.87915		0.129022	1.38121	0.167214	0.393861		0.155331	1.52775	0.126575	0.30494
ENSG00000047315	POLR2B		-0.182	-1.90278	0.0570693	0.184219		-0.11855	-1.40076	0.161287	0.403368		-0.127723	-1.48679	0.137071	0.353222		-0.154771	-1.68732	0.0915412	0.247995
ENSG00000047346	FAM214A		-0.129015	-1.16002	0.246041	0.454823		-0.0232629	-0.253859	0.799604	0.907001		-0.143232	-1.46334	0.143374	0.36304		0.0562173	0.52391	0.600341	0.766048
ENSG00000047410	TPR		0.11474	1.16214	0.24518	0.453887		0.0959153	1.10827	0.267745	0.522686		0.046962	0.53173	0.594913	0.777702		0.169511	1.77243	0.0763228	0.222409
ENSG00000047578	KATNIP		0.346362	2.55727	0.0105498	0.0649056		0.148948	1.62864	0.103388	0.321389		0.110526	1.17841	0.238631	0.475487		0.122458	1.07802	0.281026	0.498116
ENSG00000047579	DTNBP1		0.268438	2.29943	0.0214805	0.0996813		0.20136	2.04407	0.0409462	0.196881		0.213226	2.12279	0.0337714	0.162024		-0.0241186	-0.2214	0.824781	0.90774
ENSG00000047597	XK		-0.255502	-2.30892	0.0209483	0.0981423		-0.192691	-2.02441	0.0429282	0.200819		0.0211293	0.224032	0.822732	0.912965		0.0355254	0.343516	0.731211	0.855091
ENSG00000047621	C12orf4		-0.076078	-0.753797	0.450971	0.64414		-0.143403	-1.60674	0.108111	0.328094		-0.120324	-1.32376	0.185581	0.416184		-0.0506255	-0.520143	0.602964	0.767863
ENSG00000047634	SCML1		-0.32325	-3.21524	0.00130335	0.0175267		-0.261479	-2.87362	0.00405803	0.0567581		-0.464414	-4.90974	9.11958e-07	0.00065432		-0.523811	-5.18543	2.15516e-07	4.27726e-05
ENSG00000047644	WWC3		0.115903	1.1867	0.235345	0.442873		0.126419	1.46124	0.14395	0.380401		-0.0138215	-0.158163	0.874328	0.940315		0.0670996	0.716592	0.473626	0.6715
ENSG00000047648	ARHGAP6		-0.086353	-0.772521	0.439806	0.635287		-0.163704	-1.70035	0.0890647	0.297214		-0.316288	-3.04518	0.00232543	0.0363697		-0.278628	-2.46681	0.0136323	0.074903
ENSG00000047662	FAM184B		-0.0322273	-0.279163	0.78012	0.874813		-0.154301	-1.62499	0.104166	0.322196		-0.112799	-1.15469	0.248217	0.487082		0.0315761	0.276903	0.781855	0.884354
ENSG00000047849	MAP4		-0.0594303	-0.592161	0.553743	0.726298		-0.0962515	-1.0968	0.27273	0.527453		0.0361484	0.402706	0.687164	0.833927		0.0232877	0.240625	0.809846	0.900235
ENSG00000047932	GOPC		-0.111274	-0.998661	0.317959	0.529437		-0.0846617	-0.911807	0.361871	0.61223		-0.215369	-2.15617	0.03107	0.15496		-0.236465	-2.1321	0.0329986	0.131117
ENSG00000048028	USP28		-0.294149	-2.67553	0.00746117	0.0520203		-0.258597	-2.64649	0.00813307	0.0831049		0.0476373	0.508642	0.611003	0.788393		-0.00958141	-0.0937287	0.925325	0.964714
ENSG00000048052	HDAC9		-0.20452	-1.71932	0.0855558	0.236079		-0.266475	-2.52455	0.0115845	0.100404		-0.123663	-1.23625	0.216365	0.451518		-0.224003	-1.91852	0.0550456	0.181037
ENSG00000048140	TSPAN17		0.0749581	0.722672	0.469881	0.659007		0.0168043	0.189755	0.849501	0.930489		0.146149	1.57063	0.116268	0.324128		0.0795112	0.792016	0.428351	0.634449
ENSG00000048162	NOP16		-0.113727	-1.03266	0.301764	0.512936		-0.132778	-1.41303	0.157646	0.398828		0.136774	1.40662	0.159541	0.383558		0.111112	1.03737	0.299565	0.517684
ENSG00000048342	CC2D2A		0.0717435	0.616003	0.537892	0.71292		0.0676414	0.734164	0.462849	0.693801		0.0111292	0.113715	0.909464	0.959029		0.267263	2.2104	0.0270776	0.116173
ENSG00000048392	RRM2B		-0.320332	-2.54331	0.0109808	0.0665264		-0.170165	-1.73582	0.0825952	0.285318		0.0765978	0.771899	0.440174	0.665115		-0.0838072	-0.737014	0.461114	0.661889
ENSG00000048405	ZNF800		0.112046	1.05421	0.291788	0.50266		-0.0505342	-0.560785	0.574944	0.776763		-0.0997739	-1.06055	0.288896	0.527687		-0.250614	-2.39207	0.0167534	0.0849181
ENSG00000048471	SNX29		0.136975	1.26296	0.206603	0.407577		-0.0686274	-0.752611	0.451684	0.683758		-0.00436658	-0.0460315	0.963285	0.985896		0.0476697	0.45724	0.647499	0.798171
ENSG00000048544	MRPS10		-0.01836	-0.21695	0.828247	0.904035		-0.0593252	-0.772485	0.439827	0.674058		0.136537	1.76225	0.0780272	0.259737		0.162759	2.00172	0.0453147	0.160054
ENSG00000048649	RSF1		0.0539261	0.484864	0.627773	0.77838		0.144413	1.51741	0.129163	0.361796		-0.0448483	-0.46163	0.644347	0.809636		0.0489874	0.452921	0.650606	0.800291
ENSG00000048707	VPS13D		-0.165202	-1.57223	0.115896	0.284999		-0.156761	-1.70903	0.0874446	0.294372		0.0681485	0.735999	0.461731	0.681147		-0.0666314	-0.661429	0.508337	0.69885
ENSG00000048740	CELF2		0.0743993	0.773058	0.439488	0.634993		0.0694656	0.820522	0.411918	0.653304		0.0153846	0.177264	0.859301	0.932291		0.182595	1.95034	0.0511353	0.172666
ENSG00000048828	FAM120A		-0.0702036	-0.725233	0.468309	0.657782		0.00881875	0.10425	0.916971	0.966245		-0.0578231	-0.664116	0.506616	0.715983		-0.118293	-1.26542	0.205722	0.409646
ENSG00000048991	R3HDM1		-0.423563	-3.4559	0.000548455	0.0103327		-0.307374	-2.93076	0.00338131	0.051291		-0.369824	-3.51393	0.000441522	0.0137721		-0.310248	-2.75459	0.00587649	0.0440392
ENSG00000049130	KITLG		0.0989365	0.845868	0.397626	0.599722		0.185467	1.87564	0.0607041	0.241453		-0.160185	-1.59041	0.111743	0.317206		-0.0338897	-0.296921	0.766527	0.876319
ENSG00000049167	ERCC8		-0.157699	-1.40939	0.158719	0.347937		-0.157865	-1.65357	0.0982154	0.312222		0.0398992	0.409783	0.681965	0.831314		-0.0308485	-0.284643	0.775918	0.880807
ENSG00000049239	H6PD		-0.0866633	-0.856442	0.391753	0.59382		-0.166333	-1.84434	0.0651337	0.251342		-0.127611	-1.40411	0.160285	0.384223		-0.408502	-3.95423	7.67804e-05	0.00248162
ENSG00000049245	VAMP3		0.0486339	0.588482	0.556208	0.728221		0.0104248	0.138832	0.889583	0.951745		0.0833535	1.10266	0.270173	0.509246		0.056778	0.718198	0.472635	0.670756
ENSG00000049246	PER3		-0.40711	-3.23681	0.00120872	0.0168339		-0.240153	-2.3621	0.0181716	0.127549		-0.476219	-4.18063	2.90704e-05	0.00312737		-0.517533	-4.0985	4.15843e-05	0.00161171
ENSG00000049323	LTBP1		0.0515139	0.448395	0.653868	0.797487		-0.0417973	-0.450696	0.652209	0.821672		-0.395593	-3.53701	0.000404681	0.0133094		-0.24748	-2.11337	0.0345688	0.134856
ENSG00000049449	RCN1		0.666448	4.07571	4.58749e-05	0.00210385		0.227762	2.22215	0.0262731	0.154695		0.302038	2.81796	0.00483292	0.0544875		0.29097	2.39705	0.0165277	0.0840933
ENSG00000049540	ELN		0.735027	3.52504	0.000423413	0.00882954		0.207352	2.39634	0.0165596	0.121146		0.0785612	0.996524	0.318996	0.557337		0.129096	1.26562	0.205648	0.409646
ENSG00000049541	RFC2		-0.0995792	-0.940842	0.346786	0.555349		-0.037875	-0.422599	0.672588	0.835331		0.0714144	0.762985	0.445472	0.669129		-0.146796	-1.42127	0.155239	0.346241
ENSG00000049618	ARID1B		-0.435623	-3.18214	0.00146193	0.0187122		-0.27092	-2.54578	0.0109034	0.0973077		-0.318875	-2.95149	0.00316243	0.0431643		-0.247568	-2.08286	0.0372636	0.141518
ENSG00000049656	CLPTM1L		0.291939	2.90028	0.00372826	0.0334759		0.244479	2.6898	0.00714952	0.0775666		0.149095	1.68842	0.0913297	0.283751		0.0325793	0.346473	0.728988	0.853968
ENSG00000049759	NEDD4L		0.0509263	0.500564	0.616678	0.770162		-0.0296186	-0.338022	0.735346	0.874053		-0.180869	-1.96418	0.0495092	0.201735		-0.0934119	-0.949603	0.342314	0.558285
ENSG00000049769	PPP1R3F		-0.316643	-3.00417	0.00266303	0.0271276		-0.27186	-2.86356	0.0041891	0.0579576		-0.354033	-3.69854	0.000216844	0.00956355		-0.298738	-2.96068	0.00306956	0.0285133
ENSG00000049860	HEXB		0.355206	2.87365	0.00405758	0.0351097		0.315187	2.91283	0.00358171	0.0526607		0.195825	1.93865	0.0525434	0.208921		0.140139	1.25358	0.209997	0.41458
ENSG00000049883	PTCD2		-0.264625	-2.52379	0.0116098	0.0689934		-0.147032	-1.63273	0.102525	0.319481		-0.127364	-1.39044	0.164395	0.389933		-0.0958814	-0.971239	0.331429	0.548244
ENSG00000050130	JKAMP		-0.184588	-1.8379	0.0660767	0.202451		-0.102081	-1.17129	0.241483	0.496023		-0.210547	-2.32564	0.0200379	0.121852		-0.305958	-3.097	0.00195492	0.0212288
ENSG00000050165	DKK3		0.100118	0.856137	0.391922	0.593998		-0.132936	-1.39458	0.163143	0.405992		-0.115447	-1.1594	0.246293	0.484463		-0.171632	-1.47086	0.14133	0.32707
ENSG00000050393	MCUR1		0.177621	1.59414	0.110905	0.277709		-0.0706065	-0.766586	0.443328	0.677369		0.322027	3.13743	0.00170437	0.0304644		0.247947	2.25408	0.0241911	0.108563
ENSG00000050405	LIMA1		-0.0485684	-0.433798	0.664435	0.805594		0.00237545	0.0257978	0.979419	0.991216		0.0414457	0.424307	0.671342	0.825622		0.213119	1.90542	0.0567252	0.184662
ENSG00000050426	LETMD1		-0.0417806	-0.405524	0.685092	0.81934		0.00863566	0.0978294	0.922068	0.968424		-0.130524	-1.40959	0.158662	0.382519		0.0565478	0.567723	0.570223	0.74672
ENSG00000050748	MAPK9		-0.0772629	-0.783476	0.433348	0.630707		-0.111242	-1.27937	0.200768	0.452169		-0.0499192	-0.564289	0.572557	0.763118		-0.122729	-1.28606	0.198422	0.400498
ENSG00000050820	BCAR1		-0.113163	-1.00498	0.314907	0.526262		-0.0673568	-0.725674	0.468039	0.697423		-0.0965554	-0.983863	0.325183	0.563292		-0.0760284	-0.695455	0.48677	0.682569
ENSG00000051009	FHIP1B		0.0805439	0.788735	0.430267	0.628861		-0.0713091	-0.808529	0.418786	0.658739		0.0543799	0.59771	0.550034	0.74628		0.014578	0.148117	0.88225	0.93816
ENSG00000051108	HERPUD1		-0.189253	-1.92118	0.0547094	0.179829		-0.0436827	-0.512815	0.608081	0.798874		-0.0676113	-0.771933	0.440154	0.665115		-0.0881363	-0.938263	0.348109	0.563387
ENSG00000051128	HOMER3		0.216213	2.05733	0.0396542	0.147865		0.174865	1.90289	0.0570551	0.233786		0.193985	2.07001	0.0384515	0.174885		0.519237	4.72659	2.28317e-06	0.000245622
ENSG00000051382	PIK3CB		-0.191877	-1.80795	0.0706142	0.210487		-0.15618	-1.6963	0.0898291	0.298764		-0.00441306	-0.0476511	0.961994	0.985364		-0.231408	-2.23907	0.0251512	0.110607
ENSG00000051523	CYBA		0.423533	3.20475	0.00135182	0.0178201		0.191768	1.9294	0.0536817	0.226846		0.14151	1.40982	0.158592	0.382474		-0.0228965	-0.203513	0.838734	0.914803
ENSG00000051596	THOC3		0.0351905	0.303344	0.761628	0.865455		0.0235615	0.258698	0.795868	0.905261		-0.0459333	-0.468422	0.639483	0.807245		0.0497268	0.434733	0.663756	0.809141
ENSG00000051620	HEBP2		0.150144	1.61001	0.107396	0.27194		0.0950639	1.14768	0.251102	0.50596		0.273883	3.17997	0.00147293	0.0283526		0.342778	3.72716	0.000193648	0.00456779
ENSG00000051825	MPHOSPH9		0.146017	1.24022	0.214893	0.418312		0.157938	1.62481	0.104203	0.322196		-0.0135595	-0.137415	0.890703	0.9491		0.105432	0.921809	0.356628	0.57142
ENSG00000052723	SIKE1		0.232712	1.92711	0.0539654	0.178935		0.167377	1.7106	0.0871552	0.294206		0.117369	1.17452	0.240187	0.477288		0.243427	2.06397	0.0390204	0.145873
ENSG00000052749	RRP12		-0.359038	-3.14857	0.00164074	0.0201564		-0.265567	-2.67984	0.0073657	0.078798		-0.185399	-1.93048	0.0535475	0.210903		-0.193677	-1.84563	0.0649455	0.201434
ENSG00000052795	FNIP2		-0.074211	-0.642775	0.52037	0.698433		-0.0204814	-0.221637	0.824596	0.918959		0.0139467	0.14125	0.887672	0.948025		-0.12338	-1.08371	0.278494	0.495634
ENSG00000052802	MSMO1		0.214437	1.77953	0.0751524	0.218399		0.0755517	0.812212	0.41667	0.656868		-0.0931993	-0.937911	0.34829	0.584256		-0.022617	-0.198922	0.842323	0.916973
ENSG00000052841	TTC17		-0.161014	-1.66835	0.0952464	0.252914		-0.0888137	-1.04763	0.294808	0.549939		-0.095201	-1.09861	0.271939	0.510654		0.0491656	0.533159	0.593924	0.761999
ENSG00000053254	FOXN3		-0.397604	-3.63983	0.000272818	0.00668286		-0.283029	-2.93773	0.00330621	0.050809		-0.408701	-4.15214	3.29387e-05	0.00335538		-0.374744	-3.60588	0.000311096	0.00636085
ENSG00000053371	AKR7A2		-0.0967339	-1.10285	0.270093	0.47942		-0.0550963	-0.699415	0.484293	0.710091		0.0499267	0.626627	0.530904	0.732535		0.0699696	0.833287	0.404683	0.612645
ENSG00000053372	MRTO4		0.139197	1.21942	0.222684	0.428602		0.0734708	0.787842	0.430789	0.667315		0.192602	1.91222	0.0558484	0.215875		0.296877	2.56327	0.0103692	0.062492
ENSG00000053501	USE1		0.270418	2.45959	0.0139095	0.0762802		0.192973	2.03748	0.0416022	0.198459		0.214672	2.22577	0.0260296	0.14207		0.401283	3.65012	0.000262122	0.0057254
ENSG00000053747	LAMA3		0.0334715	0.297796	0.765859	0.867755		0.110126	1.24771	0.212136	0.464954		0.106038	1.14498	0.252219	0.491666		-0.0645956	-0.579244	0.562425	0.740571
ENSG00000053770	AP5M1		-0.0834223	-0.764668	0.444469	0.639216		0.0125929	0.138402	0.889922	0.951745		-0.0473338	-0.494124	0.621219	0.795875		-0.187957	-1.74908	0.0802764	0.228558
ENSG00000053900	ANAPC4		0.211873	1.90624	0.0566189	0.183228		0.264308	2.63368	0.00844652	0.084546		0.322106	3.17567	0.00149493	0.0284903		0.0244586	0.231724	0.816752	0.903656
ENSG00000054116	TRAPPC3		0.118553	1.15457	0.248265	0.456952		0.0199656	0.227364	0.820141	0.917016		0.0151768	0.166721	0.86759	0.937114		0.0756066	0.765796	0.443798	0.646816
ENSG00000054118	THRAP3		-0.30096	-2.84272	0.0044731	0.0376644		-0.0860586	-0.971706	0.331197	0.583651		-0.0500604	-0.549494	0.582666	0.76916		-0.0717124	-0.726461	0.467556	0.666762
ENSG00000054148	PHPT1		0.157064	1.6977	0.0895638	0.243016		0.157175	1.88096	0.0599768	0.23972		0.342748	3.95525	7.64538e-05	0.00539914		0.378365	4.12785	3.66168e-05	0.00151074
ENSG00000054179	ENTPD2		-0.103794	-0.935633	0.349462	0.557954		0.00361393	0.0448161	0.964254	0.986888		-0.1021	-1.1567	0.247396	0.486052		-0.155718	-1.40185	0.160959	0.353479
ENSG00000054267	ARID4B		0.0454267	0.397262	0.691175	0.823149		0.169343	1.73263	0.0831622	0.286354		-0.146878	-1.46519	0.142868	0.36266		-0.221436	-1.92362	0.0544028	0.179642
ENSG00000054282	SDCCAG8		0.0453039	0.417263	0.676486	0.813403		-0.0906112	-0.983455	0.325384	0.579055		0.0897832	0.934237	0.350182	0.585788		0.179275	1.67522	0.0938905	0.251837
ENSG00000054523	KIF1B		-0.308309	-2.89561	0.00378428	0.0337681		-0.346665	-3.46392	0.00053237	0.0199613		-0.254868	-2.70598	0.00681023	0.0651642		-0.321857	-3.13144	0.00173954	0.0197719
ENSG00000054611	TBC1D22A		0.177578	1.75315	0.0795763	0.225895		0.0756823	0.866522	0.386204	0.633546		0.230079	2.50411	0.0122762	0.0929537		0.171171	1.75209	0.0797587	0.22776
ENSG00000054654	SYNE2		-0.151638	-1.61813	0.105635	0.268902		-0.112021	-1.34267	0.179378	0.426439		-0.0556231	-0.660385	0.509007	0.71707		-0.0932177	-1.03924	0.298693	0.516927
ENSG00000054793	ATP9A		0.44306	3.2163	0.00129854	0.0174825		0.386742	3.25873	0.00111913	0.0295735		0.542635	4.29897	1.71591e-05	0.00246898		0.299546	2.47014	0.013506	0.0744031
ENSG00000054938	CHRDL2		0.54012	3.59837	0.000320218	0.00742744		0.520337	3.85633	0.000115103	0.009993		0.327913	3.01381	0.00257988	0.0384676		0.0474198	0.415573	0.677722	0.818674
ENSG00000054965	FAM168A		-0.118672	-1.14143	0.25369	0.462505		-0.137485	-1.51495	0.129786	0.362394		0.072313	0.783773	0.433173	0.659732		-0.0931761	-0.928149	0.35333	0.568454
ENSG00000054967	RELT		-0.0519996	-0.449078	0.653376	0.797054		0.0299396	0.324636	0.745457	0.879404		-0.306979	-2.8613	0.00421901	0.0511211		-0.2273	-1.92963	0.0536522	0.178234
ENSG00000054983	GALC		0.00696533	0.0661031	0.947296	0.971691		-0.00150964	-0.0168835	0.98653	0.994729		0.0549431	0.589164	0.555751	0.749883		-0.0982642	-0.96323	0.335432	0.55183
ENSG00000055044	NOP58		0.129483	1.17313	0.240742	0.449289		0.153879	1.62343	0.104498	0.322487		0.029049	0.302135	0.762549	0.879001		0.0522421	0.490466	0.623804	0.783572
ENSG00000055070	SZRD1		-0.12472	-1.5607	0.118595	0.28932		-0.140898	-1.90429	0.0568724	0.233473		0.0465102	0.637013	0.524117	0.727089		0.112703	1.47787	0.139441	0.324115
ENSG00000055130	CUL1		-0.102528	-1.17198	0.241206	0.449732		-0.0485705	-0.618124	0.536494	0.750101		0.0256421	0.323032	0.746671	0.869058		0.076348	0.91238	0.361568	0.576776
ENSG00000055147	FAM114A2		0.024699	0.219836	0.825999	0.902522		0.107259	1.13896	0.254719	0.510206		0.0735882	0.748986	0.453865	0.675604		0.0623294	0.566828	0.570831	0.746996
ENSG00000055163	CYFIP2		0.195698	1.63155	0.102774	0.264715		-0.0158775	-0.173019	0.862636	0.937408		0.0033927	0.0344563	0.972513	0.989972		0.0353677	0.310569	0.756128	0.870718
ENSG00000055208	TAB2		-0.335569	-2.95701	0.00310633	0.0298972		-0.367208	-3.45486	0.000550576	0.0204441		-0.319768	-3.18813	0.00143195	0.0277495		-0.466308	-4.09147	4.28645e-05	0.00164373
ENSG00000055211	GINM1		0.0903753	0.950452	0.341882	0.550792		0.118183	1.39453	0.163158	0.405992		0.0215037	0.25239	0.800739	0.900832		-0.0326988	-0.359717	0.719059	0.846047
ENSG00000055332	EIF2AK2		-0.0297772	-0.269546	0.78751	0.880014		0.0461626	0.501854	0.61577	0.802915		-0.0738048	-0.759557	0.447519	0.669969		-0.0658413	-0.610755	0.541362	0.722757
ENSG00000055483	USP36		-0.337407	-3.29161	0.000996165	0.0148727		-0.341505	-3.55807	0.000373585	0.0171378		-0.241098	-2.66223	0.00776239	0.0705526		-0.277021	-2.84858	0.00439145	0.0360814
ENSG00000055609	KMT2C		-0.321152	-2.88849	0.00387097	0.0341185		-0.266772	-2.71113	0.00670548	0.0746487		-0.142206	-1.50028	0.133542	0.347863		-0.189718	-1.82249	0.068381	0.208004
ENSG00000055917	PUM2		-0.0014488	-0.0146638	0.9883	0.994087		-0.0302573	-0.35183	0.724966	0.867112		-0.118584	-1.33021	0.183449	0.413627		-0.124118	-1.2969	0.194666	0.395584
ENSG00000055950	MRPL43		0.0300707	0.320375	0.748684	0.858035		0.00708141	0.0854835	0.931877	0.972298		0.0478085	0.563828	0.572871	0.763143		0.106771	1.18037	0.237854	0.449876
ENSG00000055955	ITIH4		0.262145	2.1655	0.0303491	0.124368		0.199752	1.9988	0.0456303	0.207938		0.114197	1.14466	0.252351	0.491758		0.200701	1.73925	0.0819904	0.231798
ENSG00000056050	HPF1		0.178155	1.55355	0.120291	0.292372		0.071167	0.764242	0.444723	0.67858		-0.0190048	-0.194314	0.84593	0.924388		0.0397676	0.362867	0.716704	0.844718
ENSG00000056097	ZFR		-0.249129	-2.16923	0.0300656	0.123911		-0.219013	-2.21127	0.0270172	0.157068		-0.279322	-2.73825	0.00617678	0.0611505		-0.367591	-3.18311	0.001457	0.0175251
ENSG00000056558	TRAF1		0.240417	2.04945	0.0404177	0.14979		0.242638	2.37706	0.0174514	0.125161		-0.020241	-0.206111	0.836704	0.919592		0.156105	1.39494	0.163034	0.356405
ENSG00000056586	RC3H2		0.0112563	0.109253	0.913002	0.951852		0.112267	1.25027	0.211203	0.46467		-0.0220939	-0.24058	0.809881	0.906773		0.178287	1.77023	0.0766882	0.222856
ENSG00000056736	IL17RB		-0.115741	-0.99361	0.320413	0.531911		-0.0926761	-0.986034	0.324116	0.577986		0.0579667	0.585413	0.55827	0.75188		0.00780983	0.0690662	0.944937	0.975443
ENSG00000056972	TRAF3IP2		0.22574	1.86484	0.0622032	0.194307		0.338242	2.98527	0.00283333	0.0470298		0.0915152	0.921483	0.356798	0.591291		0.214238	1.82011	0.0687428	0.20859
ENSG00000057019	DCBLD2		-0.407141	-2.95414	0.00313544	0.0301018		-0.105579	-1.13096	0.258072	0.514043		-0.138247	-1.38662	0.165559	0.391796		-0.338858	-2.7002	0.00692986	0.0483452
ENSG00000057294	PKP2		-0.281947	-2.47643	0.0132704	0.0744422		-0.211254	-2.16584	0.0303233	0.166571		-0.139504	-1.43822	0.15037	0.371893		-0.201931	-1.87042	0.0614256	0.194678
ENSG00000057608	GDI2		0.0503464	0.533801	0.593479	0.754116		0.0248637	0.29899	0.764948	0.890505		0.124425	1.45422	0.145885	0.366096		-0.00316921	-0.0349241	0.97214	0.987284
ENSG00000057663	ATG5		0.0350922	0.31532	0.752519	0.860262		0.0890007	0.954872	0.339642	0.591302		-0.13301	-1.35324	0.17598	0.404808		-0.223484	-2.00875	0.0445639	0.158501
ENSG00000057704	TMCC3		-0.0665585	-0.618179	0.536457	0.711841		0.0194341	0.214809	0.829916	0.921136		-0.0482231	-0.507686	0.611674	0.788953		-0.0675384	-0.646571	0.51791	0.706023
ENSG00000057757	PITHD1		-0.0181427	-0.175259	0.860876	0.921904		0.0205131	0.231651	0.816809	0.915583		0.1117	1.20567	0.227943	0.464071		0.0308691	0.308308	0.757848	0.871836
ENSG00000057935	MTA3		0.201529	1.76354	0.0778101	0.223055		0.00526328	0.0572106	0.954377	0.981404		0.0435261	0.446623	0.655147	0.815375		-0.0154221	-0.141968	0.887105	0.940797
ENSG00000058056	USP13		-0.448489	-3.40549	0.000660463	0.0117324		-0.370204	-3.24661	0.00116788	0.0303945		-0.10361	-1.04373	0.296609	0.53558		-0.260453	-2.24392	0.0248374	0.11009
ENSG00000058063	ATP11B		-0.132145	-1.16885	0.242462	0.451105		-0.00406385	-0.0441418	0.964791	0.987262		-0.116045	-1.17951	0.238197	0.474867		-0.0377995	-0.347048	0.728555	0.853838
ENSG00000058091	CDK14		0.10774	0.933503	0.35056	0.558934		-0.0315313	-0.340438	0.733527	0.873178		-0.113372	-1.13778	0.255214	0.494823		0.0203779	0.182241	0.855393	0.924114
ENSG00000058262	SEC61A1		0.0535692	0.535989	0.591966	0.753036		0.0929549	1.06295	0.287806	0.542127		0.0225408	0.252014	0.801031	0.900927		-0.0392261	-0.406822	0.684138	0.822552
ENSG00000058272	PPP1R12A		0.00877259	0.0790356	0.937004	0.965437		-0.0411096	-0.446312	0.655372	0.823429		-0.187407	-1.88498	0.059433	0.222699		-0.0677434	-0.624851	0.532069	0.715573
ENSG00000058404	CAMK2B		-0.0631934	-0.763024	0.445449	0.640306		-0.0587774	-0.7796	0.435626	0.670835		0.112731	1.48609	0.137255	0.353375		0.070953	0.89549	0.370525	0.584583
ENSG00000058453	CROCC		-0.0415714	-0.428789	0.668077	0.807967		0.0659187	0.774057	0.438897	0.673246		-0.00719442	-0.0827269	0.934069	0.971054		-0.0285446	-0.306106	0.759524	0.87263
ENSG00000058600	POLR3E		-0.0971243	-0.989493	0.322422	0.533784		-0.146873	-1.67863	0.093224	0.304065		-0.0368973	-0.419934	0.674534	0.827981		-0.163048	-1.71438	0.0864597	0.240279
ENSG00000058668	ATP2B4		0.2185	1.93014	0.0535892	0.17813		0.178068	1.8473	0.0647036	0.250354		-0.194215	-1.96104	0.049874	0.202853		-0.134075	-1.23878	0.215426	0.421658
ENSG00000058673	ZC3H11A		-0.174489	-1.83749	0.0661375	0.202541		-0.0991578	-1.18235	0.237067	0.492352		-0.276974	-3.16771	0.00153647	0.0289206		-0.205472	-2.2446	0.0247938	0.110018
ENSG00000058729	RIOK2		0.0573755	0.517433	0.604854	0.762092		0.0263194	0.286504	0.774492	0.894629		0.254167	2.51314	0.0119662	0.0912789		0.290137	2.57829	0.00992918	0.0612512
ENSG00000058799	YIPF1		0.173055	1.64533	0.0999027	0.26053		0.12858	1.41569	0.156866	0.398067		0.325709	3.34224	0.000831052	0.0197384		0.0642234	0.635529	0.525083	0.710476
ENSG00000058804	NDC1		-0.13893	-1.25068	0.211051	0.413165		-0.148096	-1.56108	0.118504	0.344279		0.0459053	0.474909	0.634852	0.803884		-0.0712525	-0.662381	0.507727	0.698595
ENSG00000059122	FLYWCH1		-0.0582129	-0.65725	0.51102	0.692045		-0.00307623	-0.0388218	0.969032	0.988809		-0.124516	-1.5385	0.123925	0.334262		-0.0842087	-0.989285	0.322524	0.54064
ENSG00000059145	UNKL		-0.12323	-1.07471	0.282505	0.492692		-0.119324	-1.25626	0.209022	0.46208		-0.100275	-1.01211	0.311486	0.551071		-0.155146	-1.37838	0.168087	0.362916
ENSG00000059378	PARP12		0.083631	0.732004	0.464166	0.655093		-0.091665	-0.975347	0.329388	0.582082		0.0833915	0.842151	0.399703	0.628464		0.185522	1.62998	0.103106	0.268458
ENSG00000059573	ALDH18A1		0.637221	3.93182	8.43061e-05	0.00304216		0.291171	2.67732	0.00742146	0.0793207		0.245431	2.35691	0.0184275	0.11614		0.323697	2.61504	0.00892174	0.0572166
ENSG00000059588	TARBP1		-0.0872623	-0.871639	0.383405	0.58673		-0.0992585	-1.13333	0.257078	0.513041		-0.321445	-3.42668	0.000611018	0.016832		-0.237456	-2.41324	0.0158113	0.0823066
ENSG00000059691	GATB		-0.0977558	-0.932451	0.351104	0.559385		0.0540301	0.604962	0.545204	0.756553		0.0385563	0.415301	0.677921	0.829459		0.070586	0.697472	0.485508	0.681463
ENSG00000059728	MXD1		-0.135662	-1.18993	0.234075	0.441277		0.106688	1.1318	0.257717	0.513605		-0.163708	-1.6398	0.101048	0.30017		-0.103525	-0.93747	0.348517	0.563848
ENSG00000059758	CDK17		0.173273	1.44891	0.147363	0.331424		0.088526	0.956653	0.338742	0.590798		-0.0619019	-0.631406	0.527775	0.730019		-0.0747918	-0.651962	0.514426	0.703356
ENSG00000059769	DNAJC25		0.0115015	0.102793	0.918128	0.955049		-0.0141536	-0.15351	0.877996	0.945692		0.0293597	0.300374	0.763892	0.879756		-0.0043141	-0.0394365	0.968542	0.985665
ENSG00000060069	CTDP1		0.236538	2.04463	0.0408911	0.1507		0.117914	1.24911	0.211626	0.464765		0.271105	2.64241	0.00823188	0.0726665		0.232707	2.07223	0.0382438	0.144052
ENSG00000060138	YBX3		0.216979	2.25197	0.0243239	0.108231		0.206387	2.3645	0.0180544	0.127188		0.426849	4.66187	3.13348e-06	0.00105649		0.463946	4.78056	1.74805e-06	0.000199226
ENSG00000060237	WNK1		-0.403536	-3.03921	0.00237198	0.0253909		-0.34301	-3.02357	0.00249809	0.0441557		-0.262505	-2.5034	0.0123005	0.0929765		-0.389329	-3.09771	0.00195019	0.021218
ENSG00000060339	CCAR1		-0.149965	-1.47213	0.140986	0.321834		0.0545113	0.623261	0.533113	0.747456		-0.0893896	-0.987542	0.323377	0.561819		-0.262503	-2.62962	0.00854815	0.0555924
ENSG00000060491	OGFR		0.219037	2.09603	0.0360796	0.139416		0.117605	1.31189	0.189556	0.438765		0.15922	1.72139	0.0851802	0.272865		0.274383	2.69527	0.00703316	0.0488586
ENSG00000060642	PIGV		0.189816	1.61484	0.106344	0.270171		0.188011	1.89792	0.0577071	0.234972		0.0961943	0.967624	0.333232	0.570469		0.0736635	0.653724	0.51329	0.702646
ENSG00000060656	PTPRU		-0.313752	-2.63655	0.00837549	0.05589		-0.0738607	-0.794513	0.426897	0.665313		-0.153893	-1.55228	0.120595	0.33011		-0.263958	-2.32932	0.0198423	0.0951286
ENSG00000060688	SNRNP40		0.269145	2.38209	0.0172147	0.086999		0.13933	1.48467	0.137632	0.372924		-0.0420487	-0.439327	0.660425	0.819642		0.0300519	0.284736	0.775846	0.880807
ENSG00000060749	QSER1		-0.0368507	-0.317613	0.750778	0.859286		-0.0874482	-0.94298	0.345691	0.596848		-0.471654	-3.88064	0.000104182	0.00637896		-0.688618	-4.42533	9.62956e-06	0.000626248
ENSG00000060762	MPC1		-0.500748	-4.0213	5.78789e-05	0.00240521		-0.319175	-3.05947	0.00221728	0.0417045		-0.215093	-2.18505	0.0288855	0.14991		-0.387591	-3.42107	0.000623763	0.0100553
ENSG00000060971	ACAA1		-0.215555	-2.25849	0.0239152	0.106915		-0.143599	-1.69286	0.0904813	0.299807		-0.118833	-1.39338	0.163504	0.388782		-0.137818	-1.51681	0.129314	0.308633
ENSG00000061273	HDAC7		-0.0829583	-0.779031	0.435962	0.632298		-0.0471237	-0.522598	0.601254	0.794335		-0.191982	-2.00029	0.0454691	0.19186		-0.254937	-2.40785	0.016047	0.0828326
ENSG00000061676	NCKAP1		-0.25278	-2.44584	0.0144514	0.0779157		-0.122449	-1.38012	0.167548	0.41104		-0.0484044	-0.536517	0.591601	0.775302		-0.134075	-1.36845	0.171172	0.36617
ENSG00000061794	MRPS35		-0.139702	-1.25661	0.208896	0.41036		-0.167614	-1.75039	0.0800514	0.280808		-0.108515	-1.1162	0.264336	0.503429		-0.142227	-1.31504	0.188496	0.388292
ENSG00000061918	GUCY1B1		0.091876	0.786194	0.431754	0.629661		0.0184914	0.203299	0.838902	0.925848		-0.103315	-1.04592	0.295598	0.53492		-0.0415001	-0.362995	0.716609	0.844718
ENSG00000061936	SFSWAP		-0.113334	-1.16151	0.245435	0.454139		-0.106741	-1.24017	0.214911	0.468265		-0.0106034	-0.12135	0.903414	0.955468		0.0745411	0.79489	0.426678	0.632875
ENSG00000061938	TNK2		0.0894248	0.840101	0.400852	0.601905		0.0583914	0.64677	0.517781	0.735744		0.0428561	0.455754	0.648567	0.811726		-0.000333053	-0.00323881	0.997416	0.998891
ENSG00000061987	MON2		-0.0142509	-0.124019	0.901301	0.945405		-0.0061392	-0.0664756	0.946999	0.978098		-0.0545605	-0.551288	0.581436	0.768771		-0.177256	-1.541	0.123316	0.299661
ENSG00000062194	GPBP1		-0.0487807	-0.535976	0.591975	0.753036		-0.0686308	-0.844334	0.398483	0.644233		-0.059968	-0.725944	0.467873	0.685464		-0.0626856	-0.716387	0.473753	0.671597
ENSG00000062485	CS		-0.352272	-2.89515	0.00378976	0.0337688		-0.308464	-2.89058	0.00384531	0.055054		-0.207422	-2.05883	0.0395108	0.178356		-0.180622	-1.62051	0.105122	0.271477
ENSG00000062582	MRPS24		-0.0161731	-0.180981	0.856382	0.920301		-0.0391936	-0.490124	0.624046	0.806489		0.129504	1.58926	0.112003	0.31763		0.150651	1.74955	0.0801968	0.228415
ENSG00000062598	ELMO2		0.0944996	1.12408	0.26098	0.469998		0.174798	2.24454	0.0247976	0.150711		0.0944496	1.22767	0.219571	0.455157		0.147098	1.8218	0.0684855	0.208224
ENSG00000062650	WAPL		-0.143339	-1.40583	0.159776	0.349188		0.056088	0.640795	0.521656	0.738778		0.0656791	0.724962	0.468476	0.686084		0.0568353	0.58075	0.561409	0.73991
ENSG00000062716	VMP1		0.307624	2.50159	0.0123636	0.0715522		0.116151	1.22251	0.221515	0.475808		0.0769159	0.776208	0.437626	0.663361		0.262938	2.24687	0.0246483	0.109759
ENSG00000062725	APPBP2		-0.0517159	-0.489729	0.624326	0.776023		-0.0884602	-0.976755	0.32869	0.581573		0.00801447	0.0856264	0.931763	0.970285		-0.0238951	-0.233391	0.815458	0.903195
ENSG00000062822	POLD1		0.282293	2.26911	0.0232614	0.104831		0.111458	1.17871	0.238513	0.493643		0.059063	0.597263	0.550332	0.74642		0.186643	1.59961	0.109685	0.278716
ENSG00000063046	EIF4B		-0.235419	-2.14676	0.0318127	0.12831		-0.213854	-2.22476	0.0260972	0.154168		-0.202712	-2.09783	0.0359201	0.167943		-0.193614	-1.8393	0.0658708	0.203554
ENSG00000063169	BICRA		-0.0669381	-0.653055	0.513721	0.693717		-0.0141731	-0.16132	0.871841	0.942591		-0.0135857	-0.148903	0.88163	0.94469		0.0468966	0.474302	0.635285	0.790522
ENSG00000063176	SPHK2		-0.0412266	-0.369363	0.711858	0.835252		0.0859257	0.922095	0.356479	0.608104		0.0632305	0.648491	0.516667	0.722381		0.0624584	0.574725	0.565477	0.74281
ENSG00000063177	RPL18		0.0587254	0.546741	0.584556	0.748102		0.0140102	0.154989	0.87683	0.944967		0.178423	1.84844	0.0645383	0.232447		0.160052	1.51975	0.128574	0.30774
ENSG00000063180	CA11		0.00842745	0.0733673	0.941514	0.968178		0.052767	0.567914	0.570093	0.773132		0.228285	2.2134	0.0268702	0.144602		0.411379	3.27708	0.00104886	0.0141541
ENSG00000063241	ISOC2		-0.1042	-1.1358	0.256038	0.46516		-0.0319167	-0.392227	0.69489	0.847859		0.0599066	0.722538	0.469964	0.686743		0.0565455	0.643426	0.519948	0.707606
ENSG00000063244	U2AF2		0.00479131	0.0568456	0.954668	0.975603		-0.113104	-1.46627	0.142574	0.378673		-0.0499704	-0.649806	0.515817	0.721673		-0.156667	-1.93188	0.0533745	0.177622
ENSG00000063245	EPN1		0.0802115	0.963534	0.33528	0.544843		0.0230483	0.305274	0.760158	0.888086		0.171127	2.23579	0.0253655	0.140039		0.206365	2.57232	0.0101018	0.0616227
ENSG00000063322	MED29		0.100898	1.07594	0.281954	0.492275		-0.031841	-0.384678	0.700476	0.851804		0.042695	0.505737	0.613041	0.789734		-0.0740981	-0.82337	0.410297	0.618018
ENSG00000063587	ZNF275		-0.10705	-1.02965	0.303175	0.514252		-0.131963	-1.45672	0.145194	0.382551		-0.188319	-2.00873	0.0445654	0.190022		-0.123997	-1.23577	0.216544	0.422903
ENSG00000063601	MTMR1		-0.0788958	-0.688962	0.490847	0.676075		-0.265176	-2.5325	0.0113253	0.0988852		-0.163768	-1.62697	0.103744	0.303945		-0.112846	-1.00317	0.31578	0.534708
ENSG00000063660	GPC1		0.319474	2.78182	0.0054055	0.0422596		0.251612	2.52432	0.0115922	0.100404		0.173352	1.77918	0.0752096	0.253808		0.481753	4.11762	3.828e-05	0.00155155
ENSG00000063761	ADCK1		-0.0691576	-0.678404	0.497516	0.681425		-0.0897393	-1.01393	0.310618	0.565795		0.0185674	0.203625	0.838646	0.920232		0.108828	1.09863	0.271928	0.489317
ENSG00000063854	HAGH		-0.0221531	-0.242143	0.808669	0.89266		0.0265794	0.326792	0.743825	0.879133		0.0445759	0.538173	0.590458	0.774383		0.045738	0.520736	0.60255	0.767507
ENSG00000063978	RNF4		-0.233047	-1.97355	0.0484335	0.167071		-0.195143	-1.9678	0.049091	0.216497		0.0259598	0.263777	0.791952	0.895972		-0.155994	-1.38341	0.16654	0.36157
ENSG00000064042	LIMCH1		0.0552054	0.559108	0.576088	0.742426		0.0589545	0.684218	0.493838	0.716662		0.0983735	1.10697	0.268307	0.507489		0.17826	1.85443	0.0636771	0.199252
ENSG00000064102	INTS13		0.198857	1.69824	0.0894619	0.243016		0.259899	2.49731	0.0125141	0.105377		0.01307	0.132835	0.894324	0.950909		0.0263889	0.237407	0.812341	0.901809
ENSG00000064115	TM7SF3		0.0845652	0.729682	0.465585	0.656219		0.075446	0.807668	0.419282	0.659338		0.166614	1.64718	0.0995212	0.297558		0.00881301	0.0779918	0.937835	0.971335
ENSG00000064205	CCN5		0.174618	1.4599	0.144318	0.326999		0.0630842	0.701593	0.482933	0.70879		-0.254262	-2.45902	0.0139318	0.0998237		-0.312357	-2.5034	0.0123005	0.070199
ENSG00000064225	ST3GAL6		-0.164086	-1.37775	0.168279	0.360739		-0.103673	-1.10801	0.267859	0.522686		-0.0248516	-0.253124	0.800172	0.900661		-0.00760343	-0.0666551	0.946856	0.976131
ENSG00000064309	CDON		0.16989	1.42797	0.1533	0.340401		0.0603433	0.653018	0.513745	0.733344		-0.164277	-1.62903	0.103308	0.303415		0.104759	0.912884	0.361304	0.576513
ENSG00000064313	TAF2		-0.134814	-1.2571	0.208719	0.410204		-0.0703428	-0.777516	0.436854	0.671688		-0.191864	-1.99899	0.0456093	0.192144		-0.0370623	-0.360109	0.718766	0.845897
ENSG00000064393	HIPK2		-0.170825	-1.65358	0.0982121	0.257346		-0.272721	-2.8481	0.00439818	0.0593522		-0.113686	-1.24017	0.214911	0.449544		-0.154326	-1.54992	0.121162	0.29605
ENSG00000064419	TNPO3		0.0280253	0.315588	0.752315	0.860164		0.109401	1.36173	0.173284	0.418345		0.171083	2.10317	0.035451	0.166838		0.0905842	1.06089	0.288738	0.507275
ENSG00000064490	RFXANK		0.0709366	0.737446	0.460851	0.652424		0.0388347	0.460361	0.645257	0.81762		0.0615314	0.710663	0.477293	0.691976		0.0826062	0.892478	0.372137	0.585921
ENSG00000064545	TMEM161A		0.246397	2.50072	0.0123941	0.0716108		0.342481	3.63345	0.000279658	0.0147667		0.226509	2.55586	0.0105925	0.0842063		0.141248	1.51049	0.130919	0.310915
ENSG00000064601	CTSA		0.339968	3.23167	0.00123069	0.0169734		0.282004	2.97191	0.00295951	0.0482411		0.126875	1.40102	0.161208	0.385634		0.155246	1.58707	0.112497	0.283046
ENSG00000064607	SUGP2		-0.0197218	-0.271235	0.78621	0.879074		0.00905695	0.134152	0.893282	0.953932		-0.0933925	-1.39243	0.163793	0.389148		0.0316808	0.457148	0.647565	0.798171
ENSG00000064651	SLC12A2		-0.53603	-4.18182	2.89179e-05	0.00162904		-0.569096	-4.56535	4.9867e-06	0.00273342		0.00672675	0.0700844	0.944126	0.975744		-0.359747	-3.18459	0.0014496	0.0174544
ENSG00000064652	SNX24		0.0415352	0.369117	0.712041	0.835252		0.0543278	0.585666	0.5581	0.766896		0.143611	1.4458	0.148232	0.36885		0.254833	2.2393	0.0251361	0.110607
ENSG00000064687	ABCA7		0.508061	4.05405	5.03393e-05	0.00223518		0.423435	3.7624	0.000168294	0.01167		0.364977	3.52462	0.000424094	0.0135604		0.0403301	0.380932	0.703254	0.835552
ENSG00000064703	DDX20		-0.107965	-1.10462	0.269323	0.478939		-0.0362148	-0.425539	0.670444	0.833961		-0.108115	-1.2367	0.2162	0.451419		-0.075655	-0.812181	0.416688	0.623424
ENSG00000064726	BTBD1		-0.103097	-1.01145	0.311803	0.522897		-0.0450755	-0.514038	0.607225	0.79873		-0.0377344	-0.415943	0.677452	0.829252		-0.0425369	-0.433453	0.664686	0.809893
ENSG00000064932	SBNO2		0.0511795	0.453379	0.650276	0.794621		-0.0427451	-0.461497	0.644442	0.817307		0.0853464	0.866328	0.38631	0.617442		-0.182618	-1.62561	0.104032	0.269831
ENSG00000064933	PMS1		0.00205301	0.0185281	0.985218	0.99246		0.101708	1.08868	0.276297	0.531534		-0.0475352	-0.489413	0.624549	0.797739		-0.192187	-1.74557	0.0808854	0.229724
ENSG00000064961	HMG20B		0.455898	3.95604	7.62015e-05	0.00285718		0.404623	3.81087	0.000138481	0.0106541		0.223858	2.34317	0.0191205	0.118586		0.346606	3.25861	0.00111958	0.014695
ENSG00000064995	TAF11		0.11733	1.17468	0.240124	0.448493		0.0568607	0.65642	0.511554	0.731399		0.0338032	0.37993	0.703998	0.844025		0.0515151	0.537267	0.591083	0.760558
ENSG00000064999	ANKS1A		-0.283834	-2.45126	0.0142357	0.0775007		-0.197615	-2.02512	0.0428555	0.200819		-0.19679	-1.9832	0.0473446	0.196307		-0.199643	-1.82006	0.0687501	0.20859
ENSG00000065000	AP3D1		-0.245988	-3.06251	0.00219486	0.0243402		-0.126648	-1.72191	0.0850849	0.29011		0.0491267	0.674634	0.499908	0.710776		-0.184228	-2.41188	0.0158703	0.0823872
ENSG00000065029	ZNF76		-0.235066	-2.19927	0.0278587	0.118175		-0.259632	-2.68144	0.00733053	0.0785677		-0.15028	-1.60196	0.109165	0.31228		-0.223175	-2.1655	0.0303491	0.12455
ENSG00000065054	SLC9A3R2		5.08294e-05	0.000525203	0.999581	0.999668		-0.00181558	-0.0214427	0.982892	0.993435		-0.144341	-1.64506	0.0999571	0.298054		-0.210773	-2.23144	0.0256522	0.111977
ENSG00000065057	NTHL1		0.0561077	0.488655	0.625086	0.776534		0.0246076	0.265976	0.790258	0.902894		0.200703	1.96575	0.049327	0.201206		0.288608	2.42965	0.0151135	0.0800973
ENSG00000065060	UHRF1BP1		-0.248528	-2.47134	0.0134609	0.0749594		-0.193898	-2.17051	0.0299685	0.165603		-0.134434	-1.51154	0.130651	0.343071		-0.126761	-1.33051	0.18335	0.382301
ENSG00000065135	GNAI3		0.377954	3.25021	0.0011532	0.0163787		0.19759	2.05489	0.0398894	0.193987		0.187998	1.93079	0.0535091	0.210867		0.129646	1.22252	0.221511	0.429427
ENSG00000065150	IPO5		-0.166816	-1.72659	0.0842409	0.233831		-0.130185	-1.52014	0.128475	0.361053		0.0548391	0.635074	0.52538	0.728272		-0.0201815	-0.218913	0.826718	0.908569
ENSG00000065154	OAT		-0.028178	-0.249402	0.80305	0.889265		-0.0339015	-0.366362	0.714095	0.860467		-0.178153	-1.77334	0.0761722	0.256043		-0.189335	-1.67956	0.0930433	0.25059
ENSG00000065183	WDR3		-0.125485	-1.07041	0.284436	0.494281		-0.2176	-2.14152	0.0322321	0.17207		-0.16288	-1.61217	0.106925	0.308706		-0.00536182	-0.0472009	0.962353	0.982629
ENSG00000065243	PKN2		-0.0790579	-0.680127	0.496424	0.680719		-0.00303068	-0.0329748	0.973695	0.989669		-0.0585673	-0.592155	0.553747	0.748847		-0.130877	-1.13692	0.255574	0.470927
ENSG00000065268	WDR18		-0.0398771	-0.480609	0.630795	0.780677		0.034389	0.456607	0.647954	0.818996		0.219683	2.8628	0.00419913	0.0510954		0.257082	3.20061	0.00137138	0.0168453
ENSG00000065308	TRAM2		0.738544	4.29049	1.78278e-05	0.00127463		0.3424	2.99942	0.00270496	0.0457895		0.29673	2.77593	0.00550447	0.0577872		0.326987	2.64753	0.0081082	0.0537945
ENSG00000065320	NTN1		-0.125139	-1.06533	0.286726	0.496759		0.00223974	0.024406	0.980529	0.991816		-0.10193	-1.02554	0.30511	0.544974		-0.0267864	-0.235266	0.814002	0.902417
ENSG00000065357	DGKA		0.781723	3.93405	8.35259e-05	0.00303302		0.19154	1.99442	0.0461059	0.208946		0.0520807	0.556015	0.578201	0.766806		0.259705	2.14733	0.0317672	0.128261
ENSG00000065361	ERBB3		0.333972	2.4891	0.0128067	0.0728708		0.193419	2.12957	0.0332068	0.174591		0.0933843	1.07158	0.283907	0.522721		0.255389	2.18461	0.0289178	0.12112
ENSG00000065413	ANKRD44		-0.0291903	-0.334744	0.737818	0.851431		-0.0385569	-0.639951	0.522204	0.73919		-0.693485	-4.60326	4.15926e-06	0.00122762		-0.196262	-2.12938	0.0332229	0.131645
ENSG00000065427	KARS1		-0.0982191	-0.985077	0.324586	0.535519		-0.14898	-1.6821	0.0925496	0.302698		0.0129545	0.145443	0.884361	0.94622		-0.0834251	-0.867991	0.385399	0.596843
ENSG00000065457	ADAT1		0.343241	2.57112	0.0101371	0.0633516		0.157834	1.66225	0.0964621	0.309486		0.188934	1.89314	0.0583389	0.220466		0.192261	1.63109	0.102872	0.26803
ENSG00000065491	TBC1D22B		-0.0818132	-0.902937	0.366559	0.572363		-0.0670174	-0.828597	0.407332	0.650397		-0.000394912	-0.0047885	0.996179	0.998348		0.200546	2.29361	0.0218126	0.101478
ENSG00000065518	NDUFB4		-0.210567	-2.18535	0.0288631	0.12086		-0.237188	-2.68163	0.00732647	0.0785677		-0.0947274	-1.10192	0.270498	0.509592		-0.0380577	-0.416123	0.67732	0.818544
ENSG00000065526	SPEN		-0.208768	-1.84793	0.0646126	0.199345		-0.0637103	-0.691037	0.489542	0.713758		-0.00664074	-0.0687468	0.945191	0.976143		0.0163887	0.152844	0.878521	0.936704
ENSG00000065534	MYLK		-0.0953335	-0.843194	0.39912	0.600401		0.0674777	0.725718	0.468012	0.697423		0.00124873	0.0127566	0.989822	0.995704		-0.0418487	-0.38079	0.703359	0.835552
ENSG00000065548	ZC3H15		-0.0646469	-0.654395	0.512857	0.693448		0.0420496	0.489187	0.62471	0.80691		-0.024564	-0.277749	0.781205	0.889109		-0.0353821	-0.372265	0.709695	0.840053
ENSG00000065559	MAP2K4		-0.192683	-1.65135	0.0986674	0.258245		-0.0670806	-0.719356	0.471922	0.700195		-0.145774	-1.45739	0.145009	0.365195		-0.268979	-2.3152	0.0206018	0.0974162
ENSG00000065613	SLK		-0.00629007	-0.0548686	0.956243	0.976538		-0.0222815	-0.240885	0.809645	0.912455		-0.0474553	-0.479962	0.631255	0.802116		-0.0149824	-0.133346	0.89392	0.944983
ENSG00000065615	CYB5R4		0.103681	0.887472	0.374825	0.579649		0.113366	1.226	0.220199	0.47431		0.0742624	0.766597	0.443321	0.667504		-0.0857445	-0.747567	0.454721	0.656997
ENSG00000065665	SEC61A2		0.0381574	0.359676	0.719089	0.839667		0.0973591	1.07012	0.284567	0.539557		-0.248318	-2.56953	0.0101836	0.0821661		-0.385388	-3.54549	0.000391884	0.00736003
ENSG00000065675	PRKCQ		-0.116679	-1.50956	0.131156	0.30811		-0.0823306	-1.15497	0.248102	0.503332		0.0259785	0.367191	0.713476	0.847787		0.0596117	0.810131	0.417865	0.624474
ENSG00000065717	TLE2		-0.132894	-1.14151	0.253658	0.462505		-0.12871	-1.34597	0.178312	0.424942		-0.142621	-1.42012	0.155573	0.379085		-0.15474	-1.35242	0.17624	0.373684
ENSG00000065802	ASB1		-0.178631	-1.64645	0.0996709	0.260044		-0.00944833	-0.104763	0.916564	0.96608		-0.0434023	-0.458613	0.646512	0.810786		-0.0310965	-0.299618	0.764469	0.875515
ENSG00000065833	ME1		-0.0777065	-0.783235	0.433489	0.630754		-0.00108583	-0.0126322	0.989921	0.995739		-0.017247	-0.194451	0.845823	0.924359		-0.0156448	-0.164019	0.869716	0.93302
ENSG00000065882	TBC1D1		0.181947	1.6839	0.0922011	0.247414		0.0637763	0.704491	0.481127	0.707367		-0.197279	-2.05119	0.0402483	0.180464		-0.249063	-2.35161	0.0186925	0.0914837
ENSG00000065883	CDK13		-0.0956795	-1.00112	0.31677	0.528703		-0.105269	-1.24215	0.214182	0.467383		-0.0376895	-0.439193	0.660522	0.819642		0.076496	0.835522	0.403424	0.611405
ENSG00000065911	MTHFD2		0.0381713	0.329965	0.741426	0.853968		-0.024105	-0.261742	0.79352	0.904109		0.176052	1.73505	0.0827317	0.268715		0.0199701	0.175878	0.86039	0.926815
ENSG00000065923	SLC9A7		0.046636	0.402376	0.687407	0.821165		0.11898	1.27435	0.202538	0.454201		0.0180589	0.186126	0.852346	0.928227		0.0541708	0.473465	0.635881	0.790522
ENSG00000065970	FOXJ2		-0.253722	-2.16798	0.0301601	0.123991		-0.211225	-2.12296	0.0337569	0.175985		-0.18496	-1.84621	0.0648621	0.233061		-0.327293	-2.81396	0.00489357	0.0387147
ENSG00000065978	YBX1		-0.00139085	-0.0196494	0.984323	0.991993		0.0280445	0.424748	0.67102	0.834138		0.149652	2.28277	0.0224437	0.129955		0.369146	5.37516	7.65168e-08	2.4154e-05
ENSG00000065989	PDE4A		-0.272744	-2.18647	0.0287815	0.120694		-0.205732	-2.04638	0.040719	0.196209		-0.202376	-1.97976	0.0477305	0.197119		-0.284268	-2.33784	0.0193955	0.0936501
ENSG00000066027	PPP2R5A		-0.0287153	-0.373111	0.709066	0.834822		0.0582181	0.821278	0.411488	0.652935		0.0672356	0.951018	0.341595	0.578506		0.187263	2.54159	0.0110349	0.064907
ENSG00000066044	ELAVL1		0.0161192	0.16362	0.87003	0.927152		-0.0124907	-0.145709	0.884151	0.948843		0.24483	2.70047	0.00692415	0.0656535		0.190044	1.97709	0.0480313	0.165535
ENSG00000066056	TIE1		0.153202	1.32922	0.183777	0.37959		0.113395	1.19712	0.231261	0.486398		-0.106878	-1.07782	0.281112	0.51907		0.0579646	0.521966	0.601694	0.766989
ENSG00000066084	DIP2B		0.0700824	0.650352	0.515465	0.695143		0.0282872	0.312336	0.754785	0.885717		-0.193738	-1.99214	0.0463558	0.193474		-0.169786	-1.60509	0.108474	0.277231
ENSG00000066117	SMARCD1		0.030338	0.286598	0.77442	0.872229		-0.00340893	-0.0379969	0.96969	0.988809		0.0576272	0.613242	0.539716	0.738734		0.094031	0.913149	0.361164	0.576371
ENSG00000066135	KDM4A		0.0173964	0.156775	0.875422	0.930793		0.069046	0.745638	0.455886	0.687592		0.143939	1.46211	0.143712	0.363495		0.199935	1.81187	0.0700057	0.211095
ENSG00000066136	NFYC		-0.199493	-2.04177	0.0411741	0.151134		-0.0890733	-1.04551	0.295789	0.550675		-0.201873	-2.28751	0.022166	0.128928		-0.206004	-2.1898	0.0285386	0.120218
ENSG00000066230	SLC9A3		-0.0956138	-0.820951	0.411674	0.61185		-0.233789	-2.26994	0.0232114	0.145368		-0.212342	-2.06634	0.0387966	0.175822		-0.170499	-1.46946	0.141707	0.327745
ENSG00000066322	ELOVL1		0.524714	3.89029	0.000100126	0.00344334		0.277493	2.65121	0.00802036	0.0823		0.165982	1.6604	0.0968344	0.292946		0.179608	1.60313	0.108906	0.27791
ENSG00000066336	SPI1		0.972536	4.20651	2.5934e-05	0.0015652		0.338931	3.00201	0.00268204	0.0456701		0.0248172	0.273003	0.784851	0.890805		0.0712201	0.639852	0.522269	0.708504
ENSG00000066379	POLR1H		0.25377	2.26274	0.0236519	0.105987		0.216845	2.22425	0.0261318	0.154258		0.125784	1.30657	0.19136	0.422415		0.166244	1.5666	0.117209	0.290087
ENSG00000066382	MPPED2		-0.318763	-2.45782	0.0139784	0.0765489		-0.181521	-1.85249	0.0639559	0.248647		-0.299011	-2.79628	0.00516951	0.0564575		-0.246356	-2.04616	0.0407404	0.15002
ENSG00000066422	ZBTB11		-0.244265	-2.26582	0.0234627	0.1055		-0.179152	-1.92145	0.0546745	0.22884		-0.0633309	-0.680831	0.495979	0.707373		-0.099713	-0.980525	0.326827	0.544408
ENSG00000066427	ATXN3		0.190287	1.65243	0.0984478	0.257738		0.217055	2.17069	0.029955	0.165603		-0.0478012	-0.487289	0.626054	0.798682		0.212748	1.89019	0.0587319	0.188729
ENSG00000066455	GOLGA5		0.106975	1.10605	0.268706	0.478285		0.0491964	0.581116	0.561162	0.768616		0.146776	1.6748	0.0939739	0.288208		0.199052	2.11722	0.0342414	0.134202
ENSG00000066557	LRRC40		-0.0445698	-0.419263	0.675024	0.812613		-0.00903188	-0.100556	0.919903	0.967346		-0.154619	-1.63112	0.102866	0.303088		-0.112595	-1.09716	0.272572	0.490093
ENSG00000066583	ISOC1		-0.0801892	-0.771833	0.440213	0.635796		-0.0893085	-0.997528	0.318508	0.572474		-0.0473084	-0.513077	0.607898	0.7861		-0.0959725	-0.953884	0.340143	0.557032
ENSG00000066629	EML1		-0.322548	-2.54896	0.0108045	0.065944		-0.22731	-2.22028	0.0263995	0.155123		-0.0533753	-0.539496	0.589545	0.773803		0.032575	0.287173	0.77398	0.879929
ENSG00000066651	TRMT11		-0.25017	-2.02971	0.0423857	0.153428		-0.0694631	-0.750885	0.452722	0.684524		0.0670965	0.679842	0.496605	0.708003		-0.127573	-1.10455	0.269353	0.486444
ENSG00000066654	THUMPD1		-0.11724	-1.26048	0.207496	0.408708		-0.122635	-1.47282	0.1408	0.376841		-0.0648126	-0.773077	0.439477	0.664672		-0.0206127	-0.231774	0.816713	0.903656
ENSG00000066697	MSANTD3		0.268308	2.37127	0.0177272	0.088375		0.154498	1.63328	0.102411	0.319472		0.263817	2.63782	0.00834408	0.0733197		0.447146	3.86528	0.000110963	0.00319446
ENSG00000066735	KIF26A		0.037499	0.338763	0.734788	0.849271		0.070897	0.76632	0.443486	0.677442		-0.129683	-1.32754	0.184329	0.414821		-0.229547	-2.08036	0.0374923	0.141965
ENSG00000066739	ATG2B		0.0656149	0.576636	0.564185	0.734072		0.0302152	0.326413	0.744112	0.87915		-0.189713	-1.87721	0.0604894	0.224466		-0.453357	-3.63627	0.00027661	0.00590355
ENSG00000066777	ARFGEF1		0.00896079	0.0823744	0.934349	0.964199		-0.0349262	-0.382837	0.70184	0.852833		0.139089	1.43523	0.151222	0.372664		0.118137	1.10905	0.267408	0.484133
ENSG00000066827	ZFAT		0.443694	3.16594	0.00154582	0.0193232		0.218222	2.14768	0.0317393	0.170725		0.239023	2.30232	0.0213169	0.125964		0.546099	3.87935	0.000104736	0.00310725
ENSG00000066855	MTFR1		-0.190642	-1.69093	0.0908498	0.244903		-0.266908	-2.61342	0.00896416	0.0877813		-0.147521	-1.50223	0.133039	0.347055		-0.185172	-1.68958	0.0911078	0.24717
ENSG00000066923	STAG3		-0.181782	-1.62905	0.103303	0.265422		-0.205557	-2.10956	0.0348961	0.179727		-0.129189	-1.33061	0.183316	0.413431		-0.0903046	-0.845867	0.397627	0.606316
ENSG00000066926	FECH		-0.164295	-1.47584	0.139987	0.320648		-0.163875	-1.71758	0.085874	0.291889		-0.284545	-2.80863	0.0049753	0.0554034		-0.178823	-1.65024	0.0988946	0.260438
ENSG00000066933	MYO9A		0.0539266	0.488883	0.624924	0.776417		0.00805643	0.0880059	0.929872	0.971143		-0.157577	-1.60627	0.108215	0.311028		-0.0430037	-0.401361	0.688154	0.825828
ENSG00000067048	DDX3Y		-0.302247	-2.57737	0.00995565	0.0625884		-0.258837	-2.54109	0.0110507	0.0976996		-0.229495	-2.28198	0.0224905	0.130095		-0.324214	-2.83726	0.0045502	0.0369375
ENSG00000067057	PFKP		0.296475	2.32011	0.020335	0.0962771		0.215581	2.13599	0.0326803	0.173676		0.124818	1.26566	0.205634	0.439156		0.178155	1.51708	0.129247	0.308633
ENSG00000067064	IDI1		-0.444046	-3.40754	0.000655511	0.0116678		-0.345653	-3.10835	0.00188138	0.0384918		-0.26535	-2.56092	0.0104396	0.0834512		-0.397147	-3.26999	0.00107553	0.0143031
ENSG00000067066	SP100		0.620963	4.38251	1.17321e-05	0.000932235		0.476041	3.91122	9.18319e-05	0.00897547		0.187239	1.86821	0.0617331	0.227032		0.249395	2.19933	0.0278541	0.118205
ENSG00000067082	KLF6		0.522918	4.23575	2.27794e-05	0.00145318		0.297625	2.92537	0.00344049	0.0516342		0.185555	1.91776	0.0551418	0.214221		0.112816	1.07645	0.281727	0.498893
ENSG00000067113	PLPP1		0.56907	4.47897	7.50036e-06	0.000701924		0.296317	2.90631	0.00365722	0.0532215		0.452079	4.24927	2.14473e-05	0.00270136		0.311326	2.84395	0.00445579	0.0364201
ENSG00000067141	NEO1		0.161027	1.47839	0.139304	0.319684		0.136752	1.46868	0.14192	0.378087		0.214812	2.20199	0.0276662	0.146774		0.319084	2.91919	0.0035094	0.0308016
ENSG00000067167	TRAM1		0.0709011	0.637043	0.524097	0.701558		0.0168177	0.183029	0.854776	0.932765		-0.180932	-1.82272	0.0683451	0.240956		-0.2064	-1.86423	0.0622898	0.196336
ENSG00000067177	PHKA1		-0.349227	-2.88051	0.0039703	0.0346228		-0.265813	-2.57583	0.01	0.0923096		-0.220892	-2.18616	0.0288039	0.149837		-0.230324	-2.04681	0.0406767	0.149881
ENSG00000067182	TNFRSF1A		0.469815	3.62329	0.000290875	0.00697106		0.307723	2.88237	0.00394694	0.0560293		0.268294	2.60795	0.0091087	0.0764361		0.358462	3.04818	0.00230229	0.0237501
ENSG00000067191	CACNB1		0.437416	3.92313	8.74065e-05	0.00308631		0.341093	3.40764	0.000655268	0.0227114		0.40096	4.06108	4.88463e-05	0.00425962		0.585747	5.26038	1.43759e-07	3.18234e-05
ENSG00000067208	EVI5		0.0241933	0.214398	0.830236	0.905433		0.00417224	0.0491082	0.960833	0.98496		-0.113027	-1.20823	0.226959	0.463214		0.1515	1.32441	0.185367	0.384156
ENSG00000067221	STOML1		0.212597	1.94006	0.0523721	0.175708		0.155311	1.65773	0.0973715	0.311519		0.498624	4.62712	3.70792e-06	0.00115356		0.286832	2.6588	0.00784193	0.0525734
ENSG00000067225	PKM		-0.0983332	-0.840365	0.400704	0.60184		-0.0178658	-0.196527	0.844198	0.928039		-0.0102582	-0.104914	0.916444	0.962868		-0.0100922	-0.0883969	0.929561	0.966593
ENSG00000067248	DHX29		-0.179382	-1.73868	0.0820908	0.230475		-0.0894785	-1.01046	0.312276	0.566837		-0.015294	-0.168463	0.866219	0.936532		-0.0903217	-0.91503	0.360176	0.575226
ENSG00000067334	DNTTIP2		0.108731	1.06639	0.286245	0.496269		0.0406941	0.46419	0.642511	0.816258		0.0933614	1.02535	0.305197	0.544974		0.062898	0.640255	0.522007	0.708473
ENSG00000067365	METTL22		-0.0174551	-0.178269	0.858512	0.921069		0.0664207	0.773973	0.438946	0.673246		0.212624	2.37256	0.0176651	0.113242		0.231307	2.41	0.0159526	0.0826417
ENSG00000067369	TP53BP1		-0.0384128	-0.331612	0.740182	0.852876		0.0429089	0.465303	0.641714	0.815767		0.0143447	0.145577	0.884255	0.94622		0.167373	1.4403	0.149781	0.338032
ENSG00000067533	RRP15		-0.135507	-1.35327	0.17597	0.370035		-0.0298447	-0.345853	0.729453	0.870128		-0.0802133	-0.895541	0.370498	0.603054		-0.111685	-1.15647	0.247491	0.461879
ENSG00000067560	RHOA		0.336442	3.69546	0.000219493	0.00594491		0.243956	2.92918	0.00339853	0.051291		0.280441	3.40709	0.000656599	0.0172731		0.324852	3.73967	0.000184265	0.00445603
ENSG00000067596	DHX8		0.230375	1.97871	0.0478483	0.165898		0.0989663	1.05363	0.292051	0.546812		0.224497	2.21151	0.0270006	0.144897		0.219235	1.94257	0.0520682	0.174689
ENSG00000067601	PMS2P4		0.185109	1.58204	0.11364	0.281677		0.149978	1.55239	0.120569	0.347861		0.0401777	0.407004	0.684005	0.832479		0.150436	1.32764	0.184298	0.383002
ENSG00000067646	ZFY		-0.280562	-2.23104	0.0256785	0.111922		-0.182262	-1.84943	0.064395	0.249496		-0.171082	-1.69359	0.0903436	0.282364		-0.0744952	-0.650198	0.515565	0.704662
ENSG00000067704	IARS2		-0.0827343	-0.758276	0.448286	0.642359		-0.0273297	-0.299926	0.764234	0.890214		0.0602861	0.628372	0.52976	0.731885		0.0544313	0.514301	0.607042	0.770917
ENSG00000067829	IDH3G		0.0926465	1.11285	0.265772	0.474826		0.062022	0.819552	0.412471	0.653539		0.178889	2.33677	0.0194509	0.119861		0.2733	3.38743	0.000705497	0.011049
ENSG00000067836	ROGDI		0.0904447	0.792712	0.427946	0.626728		0.0899033	0.957625	0.338252	0.59039		0.14262	1.42794	0.153308	0.375305		0.319378	2.70794	0.00677017	0.0476353
ENSG00000067840	PDZD4		-0.160668	-1.35378	0.175806	0.36976		-0.135987	-1.46175	0.143811	0.380325		-0.170048	-1.72729	0.0841162	0.270918		-0.152594	-1.31412	0.188807	0.388655
ENSG00000067900	ROCK1		-0.0630987	-0.575143	0.565194	0.734526		-0.0916623	-0.989934	0.322207	0.576125		-0.160358	-1.63905	0.101204	0.300401		-0.0302631	-0.284267	0.776206	0.880807
ENSG00000067955	CBFB		0.0497499	0.429475	0.667577	0.807658		0.179634	1.82077	0.0686418	0.258869		0.252433	2.41569	0.0157055	0.106282		0.270461	2.25542	0.0241068	0.108311
ENSG00000067992	PDK3		0.169179	1.42764	0.153394	0.340447		0.0341953	0.370849	0.71075	0.858508		0.231106	2.23252	0.0255806	0.140488		0.184443	1.58405	0.113183	0.284162
ENSG00000068001	HYAL2		0.352062	3.15157	0.00162394	0.0200067		0.2595	2.65792	0.00786248	0.0816095		0.0997392	1.06186	0.288301	0.526934		0.000360902	0.00353349	0.997181	0.998874
ENSG00000068024	HDAC4		-0.370218	-2.71312	0.00666529	0.0481936		-0.232421	-2.28137	0.0225263	0.142434		-0.431124	-3.62908	0.00028443	0.011061		-0.291763	-2.36491	0.0180345	0.0893706
ENSG00000068028	RASSF1		0.151614	1.39519	0.162958	0.353326		0.0708883	0.776878	0.437231	0.671958		-0.0276847	-0.290116	0.771727	0.884386		0.0677366	0.644576	0.519202	0.707031
ENSG00000068079	IFI35		0.422754	2.98652	0.00282175	0.0282937		0.100873	1.0945	0.273736	0.528864		0.179002	1.78684	0.0739632	0.251222		0.203558	1.71813	0.085772	0.239177
ENSG00000068097	HEATR6		-0.0289314	-0.265372	0.790723	0.881978		-0.101911	-1.09957	0.271521	0.525998		0.114193	1.18132	0.237474	0.474638		0.091674	0.861512	0.388956	0.599812
ENSG00000068120	COASY		-0.204766	-1.95052	0.0511146	0.1728		-0.253531	-2.65177	0.00800708	0.0823		-0.135355	-1.45931	0.14448	0.364476		-0.147462	-1.46493	0.142941	0.329408
ENSG00000068137	PLEKHH3		0.200253	1.81497	0.0695289	0.208264		0.244646	2.4758	0.0132936	0.108691		0.372672	3.60929	0.000307034	0.0114378		0.579424	4.81024	1.50748e-06	0.000188615
ENSG00000068305	MEF2A		-0.199134	-2.3496	0.0187934	0.091529		-0.0854343	-1.11621	0.264333	0.51941		-0.235684	-3.02637	0.0024751	0.0375373		-0.116857	-1.45043	0.146938	0.334288
ENSG00000068308	OTUD5		0.122511	1.52792	0.126532	0.301306		0.0612015	0.834044	0.404256	0.648827		0.0721757	0.985248	0.324502	0.562732		0.0811559	1.06261	0.28796	0.506294
ENSG00000068323	TFE3		0.22181	2.47869	0.0131867	0.0742622		0.141211	1.7508	0.0799811	0.280808		0.163464	2.0187	0.0435179	0.187624		-0.0349338	-0.41163	0.680611	0.820368
ENSG00000068354	TBC1D25		0.0498924	0.610789	0.541339	0.715836		-0.0624914	-0.836281	0.402997	0.647964		0.139136	1.85633	0.0634062	0.229735		0.0282948	0.361834	0.717476	0.845344
ENSG00000068366	ACSL4		0.100342	0.989313	0.32251	0.533853		0.0581912	0.664104	0.506624	0.72706		-0.0364589	-0.403102	0.686873	0.833766		0.0433109	0.443893	0.65712	0.804572
ENSG00000068383	INPP5A		-0.0841489	-0.797629	0.425086	0.624208		-0.0775546	-0.86009	0.38974	0.637178		0.00526482	0.056403	0.955021	0.981627		-0.166863	-1.6175	0.105771	0.272378
ENSG00000068394	GPKOW		-0.0603554	-0.642776	0.520369	0.698433		-0.0290616	-0.350967	0.725613	0.867435		0.0954848	1.13024	0.258373	0.498431		0.0369459	0.4118	0.680486	0.820368
ENSG00000068400	GRIPAP1		-0.0363135	-0.411627	0.680613	0.816267		-0.117622	-1.46978	0.141621	0.377885		0.00806748	0.100514	0.919936	0.964756		0.0690603	0.816646	0.414131	0.621517
ENSG00000068438	FTSJ1		0.347086	3.77502	0.000159992	0.00487214		0.259759	3.07546	0.00210178	0.0405253		0.134977	1.65845	0.097227	0.293748		0.151068	1.75454	0.0793382	0.227067
ENSG00000068615	REEP1		0.0369185	0.407834	0.683395	0.817915		0.0950267	1.16925	0.242303	0.496812		-0.080324	-0.979078	0.327541	0.565266		0.113537	1.30948	0.190371	0.389852
ENSG00000068650	ATP11A		-0.27529	-2.39268	0.0167256	0.0853777		-0.224993	-2.27134	0.0231266	0.145139		-0.142081	-1.4521	0.146473	0.367012		-0.518134	-4.2679	1.97318e-05	0.000962429
ENSG00000068654	POLR1A		-0.129344	-1.16848	0.242612	0.451311		-0.117224	-1.25405	0.209824	0.463053		0.044589	0.462333	0.643842	0.809444		0.013095	0.122698	0.902346	0.949988
ENSG00000068697	LAPTM4A		0.288693	3.03031	0.00244304	0.025682		0.11437	1.37191	0.170092	0.414397		0.078513	0.932791	0.350928	0.585872		0.0713965	0.798398	0.42464	0.630519
ENSG00000068724	TTC7A		0.120986	1.05307	0.29231	0.50304		0.0248706	0.268741	0.788129	0.902074		-0.0823949	-0.832698	0.405015	0.63223		0.0743553	0.666727	0.504947	0.696618
ENSG00000068745	IP6K2		-0.0854669	-0.983116	0.32555	0.536341		0.0498602	0.637968	0.523495	0.739944		-0.00223041	-0.0282623	0.977453	0.99194		0.0255654	0.30766	0.758341	0.872056
ENSG00000068784	SRBD1		0.033899	0.293015	0.76951	0.869865		-0.0257784	-0.280406	0.779166	0.897475		0.161171	1.59669	0.110335	0.314373		0.3652	2.91461	0.00356131	0.0309743
ENSG00000068796	KIF2A		0.189948	1.57839	0.114476	0.282889		0.188205	1.90578	0.0566794	0.233263		-0.100904	-1.0223	0.30664	0.545999		-0.0107418	-0.094082	0.925044	0.964509
ENSG00000068831	RASGRP2		-0.0262129	-0.228559	0.819212	0.899118		0.0370903	0.400215	0.688998	0.845301		0.0391531	0.396178	0.691974	0.837219		-0.00648147	-0.0576627	0.954017	0.979896
ENSG00000068878	PSME4		-0.134766	-1.45272	0.146303	0.330088		-0.0133694	-0.163453	0.870162	0.941837		-0.0277393	-0.332641	0.739405	0.864936		0.014074	0.159007	0.873663	0.934989
ENSG00000068885	IFT80		-0.138237	-1.17214	0.24114	0.449732		-0.0679536	-0.734161	0.462851	0.693801		-0.149976	-1.49273	0.135509	0.350685		-0.026834	-0.235541	0.813789	0.902405
ENSG00000068903	SIRT2		-0.1507	-1.50602	0.132062	0.309796		-0.0522364	-0.604236	0.545687	0.756613		-0.0440108	-0.494293	0.621099	0.795875		0.0172246	0.179886	0.857242	0.924836
ENSG00000068912	ERLEC1		-0.0835601	-0.953395	0.34039	0.549555		-0.00794787	-0.101211	0.919383	0.967281		0.0810552	1.0193	0.30806	0.547488		0.0890114	1.063	0.28778	0.50619
ENSG00000068971	PPP2R5B		-0.104806	-0.998476	0.318049	0.529437		-0.0683857	-0.763062	0.445426	0.679203		-0.205775	-2.17014	0.0299961	0.152416		-0.203678	-1.98286	0.0473833	0.164237
ENSG00000068976	PYGM		-0.305746	-2.38173	0.0172314	0.086999		-0.256557	-2.4416	0.0146224	0.11396		-0.121549	-1.22849	0.219262	0.454886		-0.0404192	-0.353533	0.723689	0.849797
ENSG00000069011	PITX1		0.0465127	0.400578	0.688731	0.821638		-0.0770601	-0.836035	0.403135	0.647964		0.391927	3.43471	0.000593197	0.0167048		0.111539	0.966484	0.333802	0.55025
ENSG00000069020	MAST4		0.0504268	0.438154	0.661274	0.803116		-0.0196245	-0.222511	0.823916	0.918646		-0.0235702	-0.247651	0.804405	0.903542		0.0985325	0.860281	0.389634	0.600653
ENSG00000069122	ADGRF5		-0.315965	-2.56447	0.0103333	0.0640875		-0.0812738	-0.867414	0.385715	0.633186		-0.353272	-3.25515	0.00113331	0.0233373		-0.48842	-3.80151	0.000143817	0.00382328
ENSG00000069248	NUP133		0.143139	1.28523	0.19871	0.39787		0.153764	1.61598	0.1061	0.32492		0.0879886	0.907096	0.364356	0.597621		0.0314314	0.293304	0.76929	0.877494
ENSG00000069275	NUCKS1		0.10504	0.901139	0.367514	0.573		-0.0483923	-0.522845	0.601082	0.794335		0.0534094	0.539918	0.589253	0.773761		0.0207721	0.183104	0.854717	0.923823
ENSG00000069329	VPS35		0.14698	1.51731	0.12919	0.305047		0.253008	2.80982	0.00495685	0.0629089		-0.0945745	-1.08739	0.276867	0.515073		0.135281	1.45136	0.146679	0.334075
ENSG00000069345	DNAJA2		-0.17017	-2.07046	0.0384092	0.144854		-0.176067	-2.31025	0.0208743	0.137475		0.0057684	0.0771921	0.938471	0.972437		-0.00518172	-0.0663118	0.94713	0.976131
ENSG00000069399	BCL3		0.621613	3.37085	0.000749359	0.0126348		0.133731	1.59639	0.110401	0.332208		0.148701	1.69913	0.0892939	0.280453		0.227823	2.00669	0.0447829	0.158894
ENSG00000069431	ABCC9		-0.202579	-2.07832	0.0376797	0.143214		-0.0343117	-0.406708	0.684223	0.842813		-0.237956	-2.68673	0.00721542	0.0670353		-0.173321	-1.8555	0.0635255	0.199194
ENSG00000069493	CLEC2D		0.145576	1.23811	0.215675	0.419364		0.0505242	0.545646	0.585309	0.783495		-0.0939465	-0.944394	0.344969	0.581653		-0.0508463	-0.448013	0.654144	0.802927
ENSG00000069509	FUNDC1		0.0248808	0.23135	0.817043	0.897936		-0.00418762	-0.0462442	0.963116	0.986378		0.13382	1.38334	0.166562	0.393067		0.228463	2.11446	0.0344758	0.134745
ENSG00000069535	MAOB		-0.39783	-3.21983	0.00128266	0.0173907		-0.238483	-2.36192	0.0181803	0.127549		-0.192259	-1.92257	0.0545341	0.213372		-0.241787	-2.15042	0.0315218	0.127591
ENSG00000069667	RORA		-0.143	-1.39234	0.16382	0.354394		-0.198781	-2.15992	0.0307788	0.168072		-0.23484	-2.51124	0.0120309	0.0915322		-0.160807	-1.61579	0.10614	0.273022
ENSG00000069702	TGFBR3		-0.0262566	-0.226453	0.820849	0.899799		-0.179393	-1.82615	0.0678278	0.256746		-0.411228	-3.55418	0.000379155	0.0128307		-0.546939	-3.84753	0.000119314	0.00333354
ENSG00000069849	ATP1B3		0.153004	1.30205	0.192899	0.390888		0.246144	2.41358	0.0157966	0.118537		0.171442	1.76977	0.0767653	0.256945		0.105044	0.924014	0.355479	0.570302
ENSG00000069869	NEDD4		-0.178762	-1.73006	0.0836192	0.232625		-0.0849112	-0.95892	0.337599	0.589969		-0.110213	-1.20389	0.228631	0.464731		0.00835293	0.0847915	0.932427	0.967964
ENSG00000069956	MAPK6		-0.337917	-3.31509	0.00091614	0.0142317		-0.237349	-2.61897	0.00881946	0.0869357		0.0359453	0.40932	0.682305	0.831552		0.0923582	0.978243	0.327954	0.54509
ENSG00000069998	HDHD5		0.0581796	0.601435	0.54755	0.721315		-0.0719361	-0.844897	0.398168	0.644086		0.106512	1.22096	0.222101	0.457728		-0.192233	-2.04086	0.0412649	0.151342
ENSG00000070010	UFD1		0.132234	1.27971	0.200646	0.40063		-0.0700063	-0.789414	0.42987	0.667057		0.179598	1.93322	0.0532091	0.210384		0.0266684	0.268798	0.788085	0.887566
ENSG00000070018	LRP6		-0.0746223	-0.655878	0.511902	0.692513		-0.0403733	-0.435572	0.663147	0.828826		0.0090136	0.0917382	0.926906	0.967933		0.053103	0.478586	0.632233	0.788714
ENSG00000070047	PHRF1		-0.196267	-2.02852	0.0425071	0.153541		-0.216196	-2.45194	0.0142088	0.112581		-0.0373564	-0.433399	0.664725	0.822373		-0.150093	-1.61984	0.105267	0.271576
ENSG00000070061	ELP1		0.0876351	0.884622	0.376361	0.580425		0.147197	1.67007	0.0949061	0.307046		0.386243	4.09648	4.19488e-05	0.0039258		0.0442808	0.463793	0.642796	0.794334
ENSG00000070081	NUCB2		0.446371	3.38363	0.000715336	0.0123637		0.384281	3.32397	0.000887458	0.0260604		0.453196	3.95178	7.75718e-05	0.00544469		0.846849	5.55741	2.73805e-08	1.21222e-05
ENSG00000070087	PFN2		0.0159379	0.164477	0.869356	0.92676		0.16988	1.94142	0.052208	0.223324		0.0248725	0.285485	0.775273	0.886174		0.0637768	0.683098	0.494545	0.688805
ENSG00000070159	PTPN3		-0.453502	-3.47654	0.000507936	0.0098022		-0.26875	-2.5769	0.00996922	0.0921732		-0.127977	-1.28779	0.19782	0.429324		-0.272064	-2.35615	0.0184652	0.0908181
ENSG00000070182	SPTB		0.147089	1.29931	0.193839	0.392141		0.109333	1.16253	0.24502	0.499632		0.354838	3.34438	0.000824654	0.0197351		0.203395	1.82452	0.0680737	0.20741
ENSG00000070214	SLC44A1		0.401599	3.55877	0.000372597	0.00810769		0.165679	1.78771	0.0738236	0.269569		0.135042	1.44223	0.149236	0.370707		0.31651	3.01754	0.00254838	0.0251829
ENSG00000070269	TMEM260		-0.0475761	-0.413429	0.679293	0.815449		0.00778774	0.0843002	0.932818	0.972879		-0.141872	-1.41301	0.157654	0.381083		-0.203756	-1.75988	0.078428	0.22542
ENSG00000070366	SMG6		0.127093	1.20764	0.227185	0.433183		0.00531798	0.0597182	0.95238	0.980297		0.060198	0.647216	0.517492	0.723182		0.11114	1.09346	0.274193	0.491178
ENSG00000070367	EXOC5		-0.231449	-2.05522	0.0398579	0.148403		-0.130619	-1.39277	0.163689	0.406716		-0.0485276	-0.504862	0.613656	0.789973		-0.149418	-1.39245	0.163785	0.357272
ENSG00000070371	CLTCL1		0.042865	0.534728	0.592838	0.753634		0.0371777	0.507057	0.612115	0.80087		0.0823385	1.12075	0.262394	0.502147		0.174003	2.26174	0.0237137	0.107317
ENSG00000070404	FSTL3		0.0541016	0.472223	0.636768	0.784947		0.0549337	0.590586	0.554798	0.764263		0.0517998	0.524168	0.600162	0.780983		-0.177424	-1.55072	0.12097	0.295769
ENSG00000070413	DGCR2		-0.0329371	-0.31736	0.750971	0.859286		0.0970798	1.081	0.279696	0.534902		-0.108322	-1.1674	0.243047	0.480872		0.000293436	0.00292576	0.997666	0.999038
ENSG00000070423	RNF126		-0.0398797	-0.402187	0.687547	0.821175		-0.11757	-1.34278	0.179342	0.426439		0.145357	1.6208	0.105061	0.305702		-0.0837218	-0.873585	0.382344	0.594591
ENSG00000070444	MNT		-0.1823	-1.59885	0.109853	0.275976		-0.180466	-1.85433	0.0636923	0.24847		0.0140018	0.143551	0.885855	0.94698		-0.00328756	-0.0301688	0.975932	0.988923
ENSG00000070476	ZXDC		-0.157177	-1.73051	0.0835396	0.232557		-0.184404	-2.22061	0.0263771	0.15507		-0.0633381	-0.773681	0.439119	0.664481		-0.149543	-1.7168	0.0860161	0.239541
ENSG00000070495	JMJD6		0.0253127	0.230351	0.817819	0.898063		-0.0573475	-0.62374	0.532799	0.747245		-0.115747	-1.19032	0.233919	0.470845		-0.111525	-1.03612	0.300145	0.51807
ENSG00000070501	POLB		0.0375538	0.366166	0.714241	0.836719		0.0776998	0.876102	0.380975	0.630086		0.103185	1.12332	0.261303	0.50133		0.098546	0.991646	0.32137	0.53957
ENSG00000070540	WIPI1		-0.0361941	-0.329137	0.742052	0.854262		-0.10052	-1.08042	0.279953	0.535306		-0.0209703	-0.217411	0.827888	0.916064		-0.211857	-1.9361	0.0528558	0.176489
ENSG00000070601	FRMPD1		-0.00285518	-0.0248295	0.980191	0.990235		0.101398	1.07428	0.282696	0.538203		-0.0415344	-0.420138	0.674385	0.827981		0.176548	1.52724	0.126701	0.304989
ENSG00000070610	GBA2		-0.0606674	-0.767816	0.442596	0.637798		-0.148145	-2.01476	0.0439295	0.203736		-0.13713	-1.88865	0.0589384	0.221567		-0.0919195	-1.21858	0.223003	0.431282
ENSG00000070614	NDST1		-0.38261	-3.37739	0.000731777	0.0124608		-0.227277	-2.3666	0.0179522	0.126971		-0.103153	-1.09608	0.273045	0.511559		-0.0923771	-0.899861	0.368194	0.582022
ENSG00000070669	ASNS		0.163981	1.38096	0.167293	0.359072		0.0913893	0.977846	0.32815	0.581164		0.0524311	0.531637	0.594977	0.777702		0.0041478	0.0363881	0.970973	0.98692
ENSG00000070718	AP3M2		0.0223481	0.210176	0.83353	0.907535		0.0212439	0.236161	0.813308	0.913988		-0.226324	-2.33635	0.0194729	0.119932		-0.212227	-2.0236	0.0430113	0.154962
ENSG00000070731	ST6GALNAC2		-0.00142585	-0.01298	0.989644	0.994352		-0.0540329	-0.587968	0.556554	0.76543		0.130826	1.33954	0.180395	0.410461		0.163418	1.50504	0.132313	0.312935
ENSG00000070756	PABPC1		0.130861	1.1618	0.245318	0.453996		0.0616675	0.665801	0.505538	0.726226		0.0645275	0.660829	0.508722	0.716844		0.0832449	0.762969	0.445482	0.648476
ENSG00000070759	TESK2		-0.0474138	-0.450448	0.652387	0.796018		-0.0659272	-0.733116	0.463488	0.694146		-0.0561673	-0.601721	0.54736	0.744355		-0.0850261	-0.833249	0.404704	0.612645
ENSG00000070761	CFAP20		0.10859	0.990705	0.32183	0.533186		0.0780314	0.847748	0.396578	0.642688		-0.0757366	-0.786167	0.431769	0.658702		0.059381	0.559139	0.576067	0.75106
ENSG00000070770	CSNK2A2		0.0397823	0.389701	0.696757	0.826246		0.0262769	0.299044	0.764907	0.890505		0.111561	1.21732	0.223482	0.459375		0.062416	0.631501	0.527713	0.712719
ENSG00000070778	PTPN21		-0.204683	-1.95254	0.0508746	0.172494		-0.206634	-2.21762	0.0265806	0.155703		-0.298	-3.11319	0.00185078	0.0321063		-0.238283	-2.34548	0.0190025	0.0925676
ENSG00000070785	EIF2B3		-0.0999477	-0.988572	0.322873	0.534025		0.10503	1.19075	0.233754	0.489435		0.0399876	0.443827	0.657167	0.81727		0.0248308	0.255419	0.798399	0.893697
ENSG00000070808	CAMK2A		-0.320093	-2.54201	0.0110218	0.0666511		-0.239093	-2.31418	0.0206581	0.136947		-0.206192	-2.01212	0.0442075	0.189313		-0.277212	-2.32064	0.0203063	0.0964661
ENSG00000070814	TCOF1		0.21318	2.15386	0.0312513	0.127025		0.184995	2.09199	0.0364392	0.18424		0.305531	3.35369	0.000797423	0.0194246		0.405668	4.10338	4.07159e-05	0.00160984
ENSG00000070831	CDC42		0.0488903	0.461973	0.644101	0.790444		0.0136141	0.15181	0.879337	0.946428		-0.143659	-1.51572	0.129591	0.341902		-0.214501	-2.05246	0.0401254	0.148691
ENSG00000070950	RAD18		-0.155165	-1.30559	0.191693	0.389441		-0.092074	-0.99854	0.318017	0.572252		0.0108002	0.111246	0.911422	0.959957		0.0507455	0.443568	0.657355	0.804638
ENSG00000070961	ATP2B1		0.0540902	0.495184	0.62047	0.773304		-0.040784	-0.446145	0.655493	0.823429		0.037862	0.394417	0.693273	0.838176		0.0238816	0.225233	0.821798	0.905956
ENSG00000071051	NCK2		-0.0515645	-0.565841	0.571502	0.738998		-0.031871	-0.39302	0.694305	0.847822		0.200678	2.40064	0.0163666	0.108586		0.370861	4.10139	4.10675e-05	0.00160984
ENSG00000071054	MAP4K4		0.250028	2.15397	0.0312426	0.127025		0.196618	2.00139	0.0453507	0.207156		0.12868	1.30571	0.191652	0.422809		0.153257	1.39052	0.164371	0.358077
ENSG00000071073	MGAT4A		0.0242668	0.209312	0.834205	0.907783		-0.0788839	-0.85359	0.393332	0.639985		-0.0649337	-0.659941	0.509292	0.717116		-0.199854	-1.69362	0.0903375	0.245659
ENSG00000071082	RPL31		0.329742	3.13084	0.00174305	0.0210316		0.240585	2.5823	0.00981446	0.0913528		0.231606	2.5044	0.0122658	0.0929506		0.42164	4.0721	4.65907e-05	0.00173562
ENSG00000071127	WDR1		0.015713	0.167251	0.867172	0.92589		-0.063197	-0.759003	0.447851	0.680286		0.00663539	0.0782201	0.937653	0.972371		0.0903947	0.998703	0.317939	0.536694
ENSG00000071189	SNX13		-0.086954	-0.838869	0.401543	0.602471		-0.122943	-1.36207	0.173176	0.418259		-0.0914788	-0.990536	0.321912	0.56051		-0.156161	-1.54672	0.121931	0.297362
ENSG00000071205	ARHGAP10		-0.195025	-1.84242	0.0654132	0.201329		-0.0569311	-0.638005	0.523471	0.739944		-0.0472874	-0.510162	0.609938	0.787375		0.0900813	0.891489	0.372667	0.586275
ENSG00000071242	RPS6KA2		-0.395566	-4.00312	6.25121e-05	0.00254267		-0.186465	-2.17293	0.0297855	0.165473		-0.394001	-4.39402	1.11275e-05	0.00205372		-0.43461	-4.57313	4.80494e-06	0.00041492
ENSG00000071243	ING3		-0.086294	-0.758142	0.448366	0.642359		-0.0783671	-0.838292	0.401866	0.647039		-0.101213	-1.02433	0.305678	0.545386		-0.381548	-3.17433	0.00150181	0.0179329
ENSG00000071246	VASH1		0.484783	3.3135	0.000921372	0.0142553		0.173294	1.7738	0.0760965	0.27298		0.160884	1.60194	0.109168	0.31228		0.240725	2.00907	0.0445298	0.158501
ENSG00000071282	LMCD1		-0.310109	-2.41491	0.0157393	0.0821656		-0.241774	-2.33246	0.0196763	0.132893		-0.239039	-2.30747	0.0210287	0.125155		-0.200287	-1.69517	0.0900434	0.245497
ENSG00000071462	BUD23		0.0379138	0.355079	0.72253	0.842216		0.0716117	0.788423	0.43045	0.667315		0.201482	2.08708	0.0368813	0.170704		0.0752385	0.725389	0.468214	0.667119
ENSG00000071537	SEL1L		-0.0684346	-0.633417	0.526461	0.703656		-0.115694	-1.25054	0.211103	0.464628		-0.132512	-1.37916	0.167844	0.394297		-0.288703	-2.65316	0.00797413	0.0531809
ENSG00000071553	ATP6AP1		-0.0419468	-0.509843	0.610162	0.765178		0.0852889	1.13428	0.256678	0.512509		-0.00877369	-0.116779	0.907036	0.957792		-0.0442305	-0.562526	0.573758	0.749662
ENSG00000071564	TCF3		0.231397	2.18001	0.029257	0.1218		0.0762286	0.852933	0.393697	0.640272		0.175627	1.87318	0.0610432	0.225862		0.0516741	0.514213	0.607103	0.770917
ENSG00000071575	TRIB2		-0.0301017	-0.283807	0.776558	0.873402		-0.00681133	-0.0758035	0.939575	0.975684		0.00211245	0.0224806	0.982065	0.992711		-0.130733	-1.2576	0.208535	0.413087
ENSG00000071626	DAZAP1		0.136835	1.63826	0.101368	0.262728		0.16363	2.12223	0.0338187	0.175988		0.158356	2.07047	0.0384084	0.174885		0.176594	2.20598	0.0273851	0.116968
ENSG00000071655	MBD3		-0.131859	-1.17432	0.240265	0.44865		-0.0949181	-1.01673	0.309284	0.564623		0.093079	0.952217	0.340987	0.577929		0.0248179	0.229055	0.818826	0.904907
ENSG00000071794	HLTF		-0.442927	-3.19783	0.00138466	0.0180304		-0.31543	-2.83975	0.00451489	0.0602911		-0.133221	-1.32977	0.183594	0.413651		-0.261649	-2.18407	0.0289569	0.12112
ENSG00000071859	FAM50A		0.365837	3.2038	0.00135626	0.0178218		0.225911	2.33376	0.0196085	0.132695		0.385659	3.76931	0.000163699	0.00830104		0.362701	3.30999	0.000932992	0.0131356
ENSG00000071889	FAM3A		-0.0322944	-0.314723	0.752972	0.860268		-0.0951618	-1.0677	0.285657	0.540555		-0.074268	-0.809728	0.418096	0.646517		0.0445045	0.448341	0.653907	0.802862
ENSG00000071894	CPSF1		0.103913	1.07009	0.284577	0.494381		0.13122	1.51951	0.128635	0.361167		0.12017	1.37092	0.170401	0.397698		0.190412	2.0176	0.0436326	0.156504
ENSG00000071967	CYBRD1		-0.158978	-1.33655	0.181369	0.377189		-0.190079	-1.9204	0.0548071	0.229163		-0.318458	-2.9392	0.00329058	0.0443535		-0.91536	-5.12553	2.96704e-07	5.3365e-05
ENSG00000071994	PDCD2		0.0546983	0.601005	0.547836	0.721444		-0.00802377	-0.0991832	0.920993	0.967847		0.156106	1.88644	0.0592363	0.222297		0.00589023	0.0676341	0.946077	0.975833
ENSG00000072042	RDH11		0.0448145	0.394715	0.693054	0.824402		0.0219061	0.236831	0.812788	0.913761		-0.0201024	-0.204472	0.837985	0.920068		0.0217431	0.196277	0.844394	0.917892
ENSG00000072062	PRKACA		0.124562	1.24145	0.214441	0.4176		0.109885	1.25191	0.210602	0.464194		0.0642319	0.717446	0.473099	0.689347		0.319886	3.20762	0.00133836	0.0165833
ENSG00000072071	ADGRL1		0.0976435	0.836751	0.402733	0.603681		-0.00640248	-0.0716322	0.942895	0.977631		-0.0871146	-0.894356	0.371131	0.603783		-0.0624482	-0.545778	0.585219	0.756403
ENSG00000072110	ACTN1		0.379165	2.83454	0.00458914	0.0383256		0.186034	1.88116	0.0599497	0.23972		-0.0362021	-0.368484	0.712513	0.847664		0.0709127	0.619105	0.535847	0.718697
ENSG00000072121	ZFYVE26		-0.124282	-1.05762	0.290229	0.500648		-0.0796941	-0.876671	0.380665	0.629665		-0.110906	-1.13531	0.256247	0.496298		-0.229916	-1.92036	0.0548123	0.18056
ENSG00000072134	EPN2		-0.101148	-0.881268	0.378173	0.582439		-0.0288017	-0.311052	0.755761	0.886263		-0.0448594	-0.454697	0.649327	0.81217		-0.166083	-1.46362	0.143298	0.329857
ENSG00000072135	PTPN18		0.205144	1.85294	0.0638915	0.198076		0.0571055	0.625395	0.531712	0.746589		-0.0952432	-0.991861	0.321265	0.5598		-0.0550467	-0.522173	0.60155	0.766989
ENSG00000072163	LIMS2		-0.0511746	-0.483634	0.628645	0.779032		-0.0461522	-0.513255	0.607773	0.79873		-0.232604	-2.40953	0.0159732	0.107385		-0.163262	-1.57602	0.115022	0.286646
ENSG00000072195	SPEG		-0.403325	-3.31082	0.000930239	0.0143096		-0.397052	-3.53357	0.000409993	0.0176382		-0.244641	-2.42993	0.0151016	0.104405		-0.372315	-3.22694	0.00125123	0.0157927
ENSG00000072210	ALDH3A2		0.0678487	0.626139	0.531224	0.707172		0.0572662	0.62782	0.530122	0.745265		-0.0157751	-0.16544	0.868598	0.93796		0.0365729	0.348039	0.727811	0.853574
ENSG00000072274	TFRC		-0.366346	-2.63068	0.00852136	0.05656		-0.189901	-2.11293	0.0346064	0.178634		-0.157502	-1.77486	0.0759216	0.255447		-0.254298	-2.18824	0.0286521	0.120502
ENSG00000072310	SREBF1		0.0709677	0.625476	0.531659	0.707506		0.182422	1.85898	0.0630303	0.247035		-0.00392254	-0.0399591	0.968126	0.988692		0.127586	1.14347	0.252844	0.467754
ENSG00000072364	AFF4		-0.113643	-1.16532	0.243891	0.452227		-0.0714012	-0.836837	0.402684	0.647964		-0.284461	-3.15079	0.00162828	0.0298457		-0.177562	-1.88247	0.0597724	0.191229
ENSG00000072401	UBE2D1		-0.375092	-3.83262	0.000126784	0.004088		-0.390387	-4.16705	3.08567e-05	0.00527491		-0.192495	-2.24775	0.0245923	0.138089		-0.511802	-5.30729	1.1127e-07	2.97867e-05
ENSG00000072415	PALS1		-0.214808	-1.9822	0.0474569	0.165088		-0.0659932	-0.730481	0.465096	0.695198		-0.0929247	-0.985235	0.324509	0.562732		-0.127879	-1.23519	0.216761	0.42312
ENSG00000072422	RHOBTB1		-0.242818	-2.02014	0.0433689	0.15552		-0.0880073	-0.937079	0.348718	0.600014		-0.104537	-1.04951	0.293942	0.533266		-0.117369	-1.03448	0.300912	0.518766
ENSG00000072501	SMC1A		-0.0962885	-0.944763	0.34478	0.553848		-0.0078868	-0.090157	0.928162	0.970851		0.0802141	0.881034	0.3783	0.610316		0.00965087	0.0982722	0.921716	0.961823
ENSG00000072506	HSD17B10		0.27403	2.54611	0.010893	0.0662735		0.136644	1.49862	0.133972	0.366916		0.195349	2.0741	0.0380704	0.173946		0.0105489	0.104903	0.916453	0.959026
ENSG00000072518	MARK2		-0.279178	-2.97663	0.00291433	0.0288446		-0.188957	-2.24298	0.0248982	0.150891		-0.189614	-2.25666	0.0240293	0.135734		-0.153733	-1.73667	0.0824463	0.232665
ENSG00000072609	CHFR		-0.0263776	-0.231085	0.817249	0.898059		-0.0181108	-0.195788	0.844776	0.928039		0.204232	2.00502	0.0449608	0.190554		-0.0317128	-0.283504	0.77679	0.88121
ENSG00000072682	P4HA2		0.635731	3.67566	0.000237232	0.00624892		0.196635	2.00674	0.0447774	0.205761		0.131383	1.34874	0.177421	0.40667		0.0481544	0.423268	0.6721	0.815059
ENSG00000072736	NFATC3		-0.145769	-1.3541	0.175704	0.369614		-0.0979119	-1.07165	0.283875	0.539044		-0.0845708	-0.893104	0.371802	0.604327		-0.179545	-1.7112	0.0870449	0.241127
ENSG00000072756	TRNT1		0.233101	2.08392	0.0371675	0.141855		0.114687	1.23517	0.216769	0.470708		0.254987	2.56488	0.0103212	0.0829077		0.242192	2.23816	0.0252103	0.110607
ENSG00000072778	ACADVL		-0.0416901	-0.429772	0.667362	0.807527		-0.0471268	-0.554425	0.579288	0.778902		0.0286615	0.328621	0.742442	0.86632		0.173361	1.83875	0.0659525	0.203718
ENSG00000072786	STK10		0.0517398	0.452601	0.650836	0.794883		0.0668743	0.759993	0.447259	0.680105		0.0671448	0.713177	0.475736	0.690654		0.092902	0.817629	0.413569	0.621082
ENSG00000072803	FBXW11		-0.218192	-1.96659	0.049231	0.168912		-0.167102	-1.76347	0.0778219	0.276159		-0.15053	-1.55703	0.119463	0.328196		-0.180777	-1.6934	0.0903801	0.245717
ENSG00000072818	ACAP1		-0.305959	-2.40558	0.0161466	0.0834504		-0.258762	-2.45472	0.0140996	0.112086		-0.00345715	-0.0352693	0.971865	0.989676		-0.060979	-0.53287	0.594124	0.762164
ENSG00000072849	DERL2		0.231051	1.99918	0.0455885	0.160882		0.0557014	0.601445	0.547544	0.758274		0.256726	2.51624	0.0118613	0.0909019		0.158859	1.43772	0.150514	0.339062
ENSG00000072864	NDE1		-0.148374	-1.2892	0.197327	0.395996		-0.122277	-1.28572	0.198542	0.44955		0.147634	1.47523	0.140152	0.358309		0.0808433	0.724016	0.469056	0.667909
ENSG00000072952	IRAG1		-0.127282	-1.14525	0.252105	0.460898		-0.0149143	-0.162811	0.870667	0.94194		-0.212369	-2.13554	0.0327173	0.159377		-0.280442	-2.5089	0.0121107	0.0695642
ENSG00000072954	TMEM38A		-0.266304	-2.60734	0.00912495	0.0592093		-0.277231	-2.95599	0.00311664	0.049563		-0.146004	-1.62287	0.104617	0.305258		-0.237311	-2.42598	0.015267	0.080577
ENSG00000072958	AP1M1		0.0523251	0.516679	0.60538	0.762422		-0.0560567	-0.63929	0.522634	0.739517		0.092127	1.01421	0.310482	0.550178		-0.0142297	-0.145371	0.884418	0.938991
ENSG00000073008	PVR		0.0562312	0.503865	0.614356	0.768332		-0.0439211	-0.475842	0.634187	0.812299		0.0478249	0.490663	0.623665	0.797242		-0.0142436	-0.131176	0.895636	0.945928
ENSG00000073050	XRCC1		0.0450939	0.494276	0.621111	0.773684		0.124444	1.51067	0.130873	0.363457		0.0787822	0.949175	0.342531	0.579579		0.029439	0.335087	0.73756	0.858326
ENSG00000073060	SCARB1		-0.0559215	-0.564307	0.572545	0.739932		-0.0614829	-0.71121	0.476954	0.703874		-0.0329798	-0.371458	0.710297	0.846575		-0.0953081	-0.993544	0.320445	0.539038
ENSG00000073111	MCM2		-0.312679	-2.71083	0.00671145	0.0484361		-0.216979	-2.21385	0.0268392	0.156508		-0.00798747	-0.0831678	0.933718	0.971054		0.0268438	0.25291	0.800338	0.894957
ENSG00000073169	SELENOO		0.0262361	0.31773	0.75069	0.859286		-0.0664741	-0.881726	0.377925	0.627024		0.0956881	1.26651	0.205329	0.438684		0.0607221	0.768259	0.442333	0.645418
ENSG00000073282	TP63		-0.308883	-2.44287	0.0145709	0.07834		-0.122102	-1.28482	0.198856	0.449934		-0.227092	-2.19692	0.0280261	0.14785		-0.0220161	-0.193583	0.846502	0.919167
ENSG00000073331	ALPK1		0.832838	3.97544	7.02503e-05	0.00267765		0.465134	3.52567	0.00042242	0.0179427		0.301876	2.88735	0.00388501	0.0489817		0.346572	2.71808	0.00656627	0.0470052
ENSG00000073417	PDE8A		0.106332	0.912553	0.361478	0.567789		-0.0103738	-0.112599	0.910349	0.96235		0.0168171	0.170353	0.864733	0.935801		-0.151275	-1.31309	0.189153	0.388853
ENSG00000073464	CLCN4		-0.294643	-2.76244	0.00573704	0.0438506		-0.0643915	-0.726823	0.467335	0.696938		-0.145827	-1.57623	0.114973	0.32314		-0.215623	-2.13282	0.0329396	0.131064
ENSG00000073536	NLE1		-0.112225	-0.960505	0.336801	0.546199		-0.0369639	-0.400578	0.688731	0.84529		0.158695	1.57238	0.115862	0.323715		0.0503228	0.442099	0.658418	0.805233
ENSG00000073578	SDHA		-0.247535	-2.24763	0.0245999	0.109079		-0.186503	-1.96662	0.0492265	0.216857		-0.0536768	-0.567253	0.570542	0.761539		-0.112273	-1.07705	0.281459	0.498673
ENSG00000073584	SMARCE1		-0.00886261	-0.0929182	0.925969	0.959649		-0.0145024	-0.17302	0.862636	0.937408		0.0116656	0.135884	0.891913	0.949508		-0.0482965	-0.526361	0.598638	0.765148
ENSG00000073605	GSDMB		0.327298	2.60254	0.00925369	0.0596587		0.168219	1.71837	0.0857292	0.29172		0.152366	1.51268	0.130362	0.342742		0.314127	2.60754	0.0091196	0.0579977
ENSG00000073614	KDM5A		0.158725	1.33984	0.180297	0.375638		0.250916	2.39859	0.0164582	0.1209		0.0603138	0.610334	0.541641	0.739687		0.25189	2.10865	0.0349744	0.135827
ENSG00000073711	PPP2R3A		-0.501939	-3.59441	0.000325123	0.00745813		-0.374979	-3.23469	0.00121773	0.0310118		-0.21114	-2.0606	0.0393414	0.177731		-0.275736	-2.32885	0.019867	0.0951286
ENSG00000073712	FERMT2		0.0648691	0.804002	0.421396	0.621257		0.0167485	0.22733	0.820167	0.917016		-0.065603	-0.887997	0.374543	0.607234		-0.0460347	-0.59729	0.550314	0.730723
ENSG00000073803	MAP3K13		0.235773	1.93694	0.0527531	0.176482		0.196913	1.97041	0.0487918	0.2161		-0.0739948	-0.7468	0.455184	0.676408		0.181181	1.55603	0.119701	0.293817
ENSG00000073849	ST6GAL1		-0.104718	-0.950108	0.342057	0.55092		-0.0357206	-0.390322	0.696298	0.848671		-0.155165	-1.58727	0.11245	0.318449		-0.172663	-1.594	0.110936	0.280408
ENSG00000073910	FRY		-0.0590154	-0.515276	0.60636	0.762988		-0.106659	-1.12743	0.259563	0.514807		0.000175771	0.0017829	0.998577	0.999516		-0.237704	-2.04832	0.0405285	0.149671
ENSG00000073921	PICALM		-0.127955	-1.3037	0.192336	0.390198		-0.136459	-1.56771	0.116949	0.342717		-0.210603	-2.35385	0.0185799	0.116807		-0.119407	-1.26242	0.206797	0.410917
ENSG00000073969	NSF		0.12992	1.30763	0.190998	0.388784		0.025137	0.29231	0.77005	0.892887		0.238604	2.61338	0.00896507	0.0761039		0.354868	3.55822	0.000373377	0.00713062
ENSG00000074047	GLI2		0.0610691	0.567149	0.570613	0.738595		-0.000906604	-0.0115237	0.990806	0.996171		-0.17029	-1.90888	0.0562782	0.216706		-0.300892	-2.49944	0.0124389	0.0706732
ENSG00000074054	CLASP1		-0.227597	-2.42945	0.0151218	0.080289		-0.135439	-1.62511	0.10414	0.322196		-0.195905	-2.31576	0.0205715	0.123333		-0.107218	-1.20681	0.227507	0.436962
ENSG00000074071	MRPS34		-0.00410198	-0.045776	0.963489	0.980958		-0.116653	-1.43815	0.150392	0.390509		0.201415	2.44474	0.0144958	0.101931		0.11528	1.33712	0.181185	0.379655
ENSG00000074181	NOTCH3		0.109232	1.1468	0.251463	0.460336		-0.00213402	-0.0255539	0.979613	0.991325		-0.196382	-2.25933	0.023863	0.135628		-0.133173	-1.45062	0.146887	0.334286
ENSG00000074201	CLNS1A		-0.0582484	-0.610262	0.541688	0.716071		0.0058295	0.0696046	0.944508	0.977632		0.121861	1.4104	0.158423	0.382147		0.133122	1.44343	0.148898	0.336977
ENSG00000074219	TEAD2		0.19756	1.79455	0.0727256	0.214873		0.167769	1.77373	0.076108	0.27298		0.0340492	0.358644	0.719861	0.852468		-0.159792	-1.51176	0.130595	0.310467
ENSG00000074266	EED		-0.253999	-2.17593	0.0295602	0.122707		-0.0464371	-0.502799	0.615106	0.802305		0.130666	1.32191	0.186197	0.416421		0.0457965	0.418802	0.675361	0.817375
ENSG00000074319	TSG101		0.0824233	0.888562	0.374238	0.579013		0.0399468	0.486346	0.626722	0.807771		-0.021953	-0.262123	0.793227	0.896234		-0.0984609	-1.10363	0.269755	0.486929
ENSG00000074356	NCBP3		-0.0386505	-0.360506	0.718469	0.839283		-0.0975597	-1.06449	0.287107	0.541526		0.0640008	0.67404	0.500286	0.711138		0.0355827	0.34171	0.732569	0.855577
ENSG00000074370	ATP2A3		0.0681581	0.585733	0.558055	0.729145		0.118554	1.26387	0.206278	0.459181		-0.0740633	-0.755785	0.449778	0.672215		-0.0451597	-0.394847	0.692956	0.828739
ENSG00000074416	MGLL		0.100907	1.08591	0.27752	0.486898		0.191414	2.25008	0.0244436	0.149745		-0.077651	-0.925114	0.354906	0.58911		-0.234757	-2.59616	0.0094271	0.0590399
ENSG00000074527	NTN4		-0.14379	-1.23855	0.215513	0.419192		-0.105628	-1.11707	0.263966	0.51905		-0.162612	-1.6139	0.10655	0.308164		-0.328858	-2.73307	0.00627471	0.0456562
ENSG00000074582	BCS1L		0.294788	2.83993	0.00451228	0.0378854		0.247161	2.65361	0.0079635	0.0821397		0.209884	2.28941	0.0220554	0.128612		0.187066	1.90529	0.0567418	0.184664
ENSG00000074590	NUAK1		-0.411837	-3.3145	0.000918063	0.0142423		-0.251291	-2.46785	0.0135926	0.109579		-0.0659656	-0.674813	0.499794	0.710776		-0.11878	-1.0823	0.279117	0.496281
ENSG00000074603	DPP8		-0.300799	-3.01212	0.00259432	0.0266398		-0.280854	-3.06477	0.00217838	0.0413103		-0.10928	-1.24937	0.211531	0.4461		-0.240925	-2.53529	0.0112355	0.0658178
ENSG00000074657	ZNF532		-0.22548	-2.15902	0.0308483	0.125786		-0.153192	-1.69089	0.0908579	0.300105		-0.100322	-1.09462	0.273684	0.511758		-0.239159	-2.36773	0.0178974	0.0888387
ENSG00000074660	SCARF1		-0.130162	-1.22552	0.220379	0.425349		-0.0608848	-0.677204	0.498277	0.720644		-0.17503	-1.83975	0.0658046	0.235182		-0.0397841	-0.389472	0.696927	0.831674
ENSG00000074695	LMAN1		-0.306342	-2.73531	0.00623214	0.0465056		-0.146889	-1.5779	0.114588	0.339079		-0.339931	-3.37465	0.000739088	0.0187393		-0.239583	-2.25317	0.0242484	0.108699
ENSG00000074696	HACD3		0.123418	1.13117	0.257984	0.466901		0.109282	1.1803	0.23788	0.493466		-0.124512	-1.28892	0.197426	0.429011		-0.140966	-1.32559	0.184974	0.383785
ENSG00000074755	ZZEF1		-0.211818	-2.10614	0.0351918	0.137413		-0.169635	-1.90679	0.0565472	0.232886		-0.197368	-2.18637	0.0287884	0.149837		-0.243278	-2.49826	0.0124804	0.0708392
ENSG00000074800	ENO1		0.515793	3.63979	0.000272865	0.00668286		0.449485	3.62208	0.000292247	0.0150929		0.413767	3.64723	0.000265086	0.0106396		0.305828	2.54625	0.0108888	0.0644427
ENSG00000074842	MYDGF		0.325738	2.5072	0.0121692	0.070989		0.144026	1.50974	0.131111	0.363567		0.290389	2.72873	0.00635786	0.0620641		0.310165	2.50159	0.0123636	0.0703848
ENSG00000074855	ANO8		-0.0606115	-0.700166	0.483823	0.670738		-0.0210416	-0.270068	0.787108	0.901389		-0.0114183	-0.14483	0.884845	0.946221		0.0824192	0.992623	0.320894	0.539237
ENSG00000074935	TUBE1		-0.000805319	-0.00810525	0.993533	0.996563		-0.0729021	-0.841108	0.400287	0.645699		-0.0582601	-0.649759	0.515848	0.721673		-0.102628	-1.06293	0.287815	0.50619
ENSG00000074964	ARHGEF10L		-0.183969	-1.95259	0.0508681	0.172494		-0.147428	-1.748	0.0804638	0.281732		-0.0316196	-0.375052	0.707622	0.845162		-0.0984014	-1.09427	0.273835	0.491059
ENSG00000075089	ACTR6		-0.219364	-1.82743	0.0676353	0.205043		-0.176214	-1.79008	0.0734405	0.268885		-0.225548	-2.18586	0.0288259	0.149871		-0.31568	-2.60667	0.0091428	0.0580557
ENSG00000075142	SRI		0.127295	1.09778	0.2723	0.48199		0.0206407	0.223157	0.823413	0.91832		0.0564243	0.570329	0.568455	0.759821		-0.00319401	-0.0284422	0.977309	0.989725
ENSG00000075151	EIF4G3		-0.175165	-1.57531	0.115186	0.284163		-0.17428	-1.82026	0.0687194	0.258929		-0.22897	-2.30522	0.0211543	0.125519		-0.0939845	-0.880136	0.378786	0.591554
ENSG00000075188	NUP37		0.109586	0.98369	0.325268	0.536105		0.0749682	0.808625	0.418731	0.658739		0.141043	1.43551	0.15114	0.372589		0.0506358	0.468666	0.639309	0.792492
ENSG00000075223	SEMA3C		-0.0193385	-0.172883	0.862744	0.922873		-0.0632412	-0.68169	0.495435	0.718166		-0.232701	-2.29352	0.021818	0.12781		-0.0689018	-0.629682	0.528903	0.713303
ENSG00000075234	TTC38		-0.126722	-1.1858	0.235702	0.443255		-0.0594837	-0.658993	0.5099	0.730033		-0.0597616	-0.634988	0.525436	0.728272		-0.174134	-1.66959	0.0950008	0.253438
ENSG00000075239	ACAT1		-0.181104	-1.63154	0.102777	0.264715		-0.23927	-2.41159	0.0158831	0.118644		-0.282989	-2.80854	0.00497673	0.0554034		-0.404714	-3.53478	0.000408119	0.0075407
ENSG00000075240	GRAMD4		0.174138	1.64286	0.100411	0.261501		0.0767346	0.853695	0.393274	0.639985		0.0878593	0.940751	0.346832	0.583683		0.300796	2.86197	0.00421015	0.0349339
ENSG00000075292	ZNF638		0.0367037	0.394226	0.693414	0.824746		0.0176744	0.21461	0.830071	0.921136		-0.0127434	-0.15157	0.879526	0.943096		-0.0169424	-0.189526	0.84968	0.921488
ENSG00000075303	SLC25A40		-0.483228	-3.22441	0.00126233	0.0172573		-0.447215	-3.48002	0.00050137	0.0194975		-0.251197	-2.4295	0.0151196	0.104467		-0.156609	-1.34321	0.179205	0.377254
ENSG00000075336	TIMM21		-0.259611	-2.41513	0.0157295	0.0821517		-0.15446	-1.68149	0.0926686	0.302698		-0.00168119	-0.0181465	0.985522	0.993636		-0.127959	-1.2587	0.20814	0.41273
ENSG00000075391	RASAL2		0.0688668	0.596519	0.550829	0.723894		-0.0706675	-0.757314	0.448862	0.681282		-0.195085	-1.91241	0.0558232	0.215875		-0.167967	-1.45992	0.144313	0.331244
ENSG00000075399	VPS9D1		-0.174177	-1.55006	0.121128	0.293145		-0.155159	-1.62634	0.103878	0.322129		-0.0433142	-0.446893	0.654953	0.815285		0.136034	1.25354	0.210009	0.41458
ENSG00000075407	ZNF37A		0.126117	1.12499	0.260595	0.469998		0.018536	0.201661	0.840181	0.92655		-0.292755	-2.84492	0.00444222	0.0526074		-0.29913	-2.63905	0.00831387	0.0547329
ENSG00000075413	MARK3		-0.0405425	-0.553594	0.579857	0.744782		-0.0516463	-0.759139	0.44777	0.680286		0.0617344	0.914867	0.360261	0.594063		0.0325928	0.467308	0.64028	0.793189
ENSG00000075415	SLC25A3		-0.276535	-2.78169	0.00540773	0.0422596		-0.226373	-2.53015	0.0114012	0.0991236		-0.0839902	-0.961603	0.336249	0.573162		-0.178063	-1.89009	0.0587453	0.188729
ENSG00000075420	FNDC3B		0.0733335	0.630228	0.528546	0.705057		-0.0850733	-0.926801	0.35403	0.605714		-0.061683	-0.632991	0.52674	0.729288		-0.194703	-1.64886	0.0991753	0.260955
ENSG00000075426	FOSL2		-0.0217204	-0.188236	0.850692	0.917571		0.0452768	0.489118	0.624759	0.80691		-0.0782659	-0.788635	0.430325	0.657657		0.00621973	0.054915	0.956206	0.980482
ENSG00000075539	FRYL		0.126198	1.11426	0.265169	0.474148		0.115498	1.2231	0.22129	0.475659		-0.0546005	-0.558003	0.576842	0.76604		0.0134402	0.122975	0.902127	0.949988
ENSG00000075568	TMEM131		-0.369129	-3.73148	0.000190356	0.00539703		-0.371795	-3.96208	7.4299e-05	0.00830345		-0.375199	-4.17278	3.00901e-05	0.00317768		-0.364921	-3.86115	0.000112856	0.0032076
ENSG00000075618	FSCN1		1.10704	4.33272	1.47282e-05	0.00110088		0.307295	2.86948	0.00411149	0.0570897		0.113744	1.264	0.206229	0.439693		0.287322	2.37645	0.0174801	0.0871429
ENSG00000075624	ACTB		0.594712	4.45629	8.33921e-06	0.000742281		0.339173	3.16883	0.00153053	0.0349563		0.0696725	0.720112	0.471456	0.687824		0.155218	1.43354	0.151702	0.34113
ENSG00000075702	WDR62		-0.167942	-1.43191	0.152171	0.338678		-0.104621	-1.10665	0.268446	0.52325		0.0234337	0.237273	0.812445	0.907567		0.0648125	0.573783	0.566114	0.743453
ENSG00000075711	DLG1		-0.194716	-1.7907	0.0733411	0.21586		-0.0151959	-0.168546	0.866154	0.939309		-0.0566545	-0.599002	0.549171	0.745655		-0.00140457	-0.0135723	0.989171	0.995769
ENSG00000075785	RAB7A		-0.162533	-1.43515	0.151245	0.337269		-0.119567	-1.26755	0.204959	0.457668		-0.192519	-1.92766	0.0538975	0.21189		-0.156469	-1.42085	0.155361	0.346273
ENSG00000075790	BCAP29		0.00168294	0.0156288	0.987531	0.993659		-0.0254463	-0.281121	0.778617	0.897433		0.186167	1.91281	0.0557728	0.215799		0.186404	1.7499	0.0801358	0.228415
ENSG00000075826	SEC31B		-0.35297	-3.12963	0.00175028	0.0210968		-0.264356	-2.68472	0.00725897	0.0782378		-0.392383	-3.85061	0.000117824	0.00678133		-0.476437	-4.23036	2.33319e-05	0.00107861
ENSG00000075856	SART3		-0.198359	-1.89378	0.0582546	0.18671		-0.125121	-1.3886	0.164955	0.407554		-0.0328572	-0.358037	0.720316	0.852514		-0.0615773	-0.617569	0.536859	0.719333
ENSG00000075914	EXOSC7		-0.056386	-0.527805	0.597635	0.756973		-0.0794467	-0.873714	0.382274	0.630966		0.146099	1.53219	0.125476	0.335862		-0.024263	-0.234705	0.814438	0.902657
ENSG00000075945	KIFAP3		0.132816	1.18174	0.237311	0.445189		0.0949489	1.01663	0.309331	0.564623		0.0817498	0.836488	0.40288	0.630652		0.0822307	0.755415	0.45	0.652468
ENSG00000075975	MKRN2		-0.291301	-2.80343	0.00505629	0.0402789		-0.184073	-2.03387	0.0419644	0.199279		-0.093429	-1.03432	0.300987	0.540339		-0.0470946	-0.485146	0.627573	0.785729
ENSG00000076003	MCM6		0.280535	2.33329	0.0196329	0.0939686		0.316403	2.90864	0.00362999	0.0529556		0.319128	3.00455	0.00265971	0.0389516		0.237366	2.06513	0.0389103	0.14561
ENSG00000076043	REXO2		0.242886	2.3127	0.0207389	0.0975666		0.251683	2.65114	0.00802194	0.0823		0.18974	2.04352	0.0410014	0.182344		0.0964549	0.971215	0.331441	0.548244
ENSG00000076053	RBM7		-0.0591665	-0.510788	0.6095	0.764848		-0.037462	-0.405661	0.684992	0.843449		-0.122854	-1.22847	0.219271	0.454886		-0.189745	-1.62761	0.103607	0.269274
ENSG00000076067	RBMS2		-0.0392126	-0.34166	0.732607	0.847835		0.0037422	0.0426255	0.966	0.987533		-0.135334	-1.39616	0.162666	0.38727		-0.328509	-2.60466	0.00919663	0.0582375
ENSG00000076108	BAZ2A		-0.12777	-1.14004	0.254271	0.463193		-0.204875	-2.08243	0.037303	0.186612		-0.345986	-3.29563	0.000982028	0.0215619		-0.528827	-4.2769	1.89513e-05	0.000943967
ENSG00000076201	PTPN23		-0.00331641	-0.0397575	0.968286	0.982974		-0.101501	-1.32941	0.183713	0.430927		-0.0350166	-0.459711	0.645724	0.810305		-0.0650614	-0.814402	0.415415	0.622568
ENSG00000076242	MLH1		-0.084172	-0.942105	0.346139	0.554819		-0.121512	-1.50266	0.132928	0.365785		-0.159137	-1.95001	0.0511755	0.205757		-0.133383	-1.55483	0.119987	0.294117
ENSG00000076248	UNG		0.00812918	0.0834473	0.933496	0.963892		0.124214	1.43511	0.151255	0.391698		0.141973	1.60467	0.108567	0.311441		0.24709	2.57715	0.00996184	0.0612531
ENSG00000076321	KLHL20		-0.190131	-1.91082	0.0560283	0.182084		-0.0127442	-0.149377	0.881256	0.947852		-0.19223	-2.15794	0.0309325	0.154627		-0.26047	-2.71148	0.00669834	0.0475661
ENSG00000076344	RGS11		0.257588	2.09475	0.0361936	0.139666		0.1831	1.85191	0.0640393	0.248647		0.177622	1.74989	0.0801366	0.262882		0.117217	1.02125	0.307137	0.525756
ENSG00000076351	SLC46A1		0.0338309	0.292808	0.769669	0.869959		-0.0305075	-0.340698	0.733331	0.873034		0.00115037	0.0119467	0.990468	0.995832		-0.068663	-0.600147	0.548408	0.729121
ENSG00000076356	PLXNA2		0.10718	0.960097	0.337006	0.546449		0.245766	2.43419	0.0149252	0.115305		-0.177666	-1.7915	0.0732139	0.249642		-0.116713	-1.07242	0.283531	0.500801
ENSG00000076513	ANKRD13A		-0.137128	-1.35633	0.174993	0.368927		-0.0460532	-0.528738	0.596988	0.792724		-0.256115	-2.76934	0.00561695	0.0582493		-0.413217	-4.02393	5.72351e-05	0.00198444
ENSG00000076554	TPD52		0.0500493	0.470032	0.638332	0.78637		0.0703858	0.775877	0.437822	0.672417		0.0656761	0.695151	0.48696	0.699801		0.151379	1.45164	0.146601	0.333965
ENSG00000076555	ACACB		-0.292364	-2.5711	0.0101376	0.0633516		-0.175842	-1.84373	0.0652228	0.25148		-0.205212	-2.09135	0.0364968	0.169675		-0.183323	-1.70956	0.0873464	0.241361
ENSG00000076650	GPATCH1		-0.0499392	-0.443503	0.657402	0.799847		-0.0263403	-0.2852	0.775491	0.894877		0.049455	0.505327	0.613329	0.789801		-0.0292339	-0.266555	0.789812	0.888191
ENSG00000076662	ICAM3		0.116606	1.0982	0.272115	0.481884		0.0747998	0.827434	0.407991	0.650919		0.04206	0.449191	0.653294	0.814652		0.0257784	0.252044	0.801007	0.895444
ENSG00000076685	NT5C2		-0.392755	-3.17284	0.00150954	0.0190949		-0.245985	-2.41855	0.0155824	0.117773		-0.306076	-2.93942	0.00328823	0.0443535		-0.390126	-3.29236	0.000993493	0.0136959
ENSG00000076706	MCAM		0.366653	2.80416	0.00504482	0.0402153		0.197709	1.97705	0.0480362	0.213822		0.0624033	0.630688	0.528244	0.730405		0.180919	1.55368	0.120261	0.294493
ENSG00000076716	GPC4		0.0992628	0.848619	0.396093	0.59788		0.118538	1.25477	0.209562	0.462948		0.40992	3.55713	0.000374922	0.0127704		0.160766	1.38019	0.167529	0.36235
ENSG00000076924	XAB2		-0.104425	-1.16817	0.242737	0.451324		-0.0937872	-1.16683	0.243277	0.497312		0.067937	0.837554	0.402281	0.630652		-0.00798206	-0.093166	0.925772	0.965006
ENSG00000076928	ARHGEF1		0.238989	1.95856	0.0501646	0.170741		0.172044	1.75443	0.0793561	0.279922		0.0328774	0.333438	0.738804	0.864617		0.0877064	0.7664	0.443438	0.646374
ENSG00000076984	MAP2K7		-0.155507	-1.73521	0.0827029	0.231516		-0.206125	-2.49061	0.0127523	0.106302		0.0490616	0.605991	0.544521	0.741246		0.0555035	0.648738	0.516508	0.705227
ENSG00000077009	NMRK2		0.0677213	0.589178	0.555742	0.727941		0.163443	1.67617	0.093705	0.305131		0.124838	1.24897	0.211676	0.4461		0.210393	1.82035	0.0687054	0.20859
ENSG00000077044	DGKD		-0.103492	-0.937684	0.348407	0.557093		-0.0615935	-0.669604	0.503111	0.724671		-0.117341	-1.20717	0.227365	0.463673		-0.024517	-0.229608	0.818396	0.904683
ENSG00000077097	TOP2B		-0.109155	-1.15731	0.247146	0.455713		-0.111988	-1.33246	0.18271	0.429834		-0.000615414	-0.00725642	0.99421	0.997996		-0.100705	-1.11139	0.266402	0.482922
ENSG00000077147	TM9SF3		0.0736363	0.667437	0.504493	0.68692		-0.0665216	-0.721539	0.470578	0.699577		0.0752491	0.776671	0.437353	0.663361		0.00276699	0.0258348	0.979389	0.99083
ENSG00000077150	NFKB2		1.01566	5.2556	1.47541e-07	6.79339e-05		0.600234	4.22324	2.40819e-05	0.00486777		0.460412	3.89034	0.000100102	0.0062025		0.597664	4.21325	2.51723e-05	0.00113187
ENSG00000077152	UBE2T		0.0310495	0.287978	0.773363	0.871891		0.11653	1.26122	0.207229	0.460367		0.118754	1.24023	0.214892	0.449544		0.113489	1.07845	0.280833	0.498023
ENSG00000077157	PPP1R12B		-0.245447	-2.18435	0.0289367	0.12096		-0.17568	-1.83997	0.0657733	0.252794		-0.0561952	-0.585843	0.557981	0.751746		-0.0202387	-0.191413	0.848202	0.920379
ENSG00000077232	DNAJC10		-0.189184	-1.5733	0.115649	0.284736		-0.194366	-1.95561	0.050511	0.21974		-0.0136678	-0.139702	0.888895	0.948628		-0.0182722	-0.160024	0.872862	0.934712
ENSG00000077235	GTF3C1		0.0834685	1.00087	0.316889	0.528703		0.118953	1.55635	0.119625	0.346546		0.162793	2.1266	0.0334531	0.161189		0.183811	2.29351	0.0218189	0.101478
ENSG00000077238	IL4R		0.31625	2.46829	0.0135759	0.0752462		0.0869898	0.935633	0.349462	0.600376		0.140695	1.40684	0.159476	0.383483		0.283375	2.32676	0.0199779	0.0955801
ENSG00000077254	USP33		-0.215939	-2.04985	0.0403789	0.149706		-0.112379	-1.25144	0.210773	0.464287		-0.220078	-2.3386	0.019356	0.119531		-0.178406	-1.76963	0.0767884	0.222944
ENSG00000077274	CAPN6		0.0378858	0.348623	0.727373	0.844497		0.0151479	0.188695	0.850332	0.93055		-0.0756321	-0.865345	0.386849	0.617889		-0.0795489	-0.735694	0.461917	0.662229
ENSG00000077312	SNRPA		0.205138	1.88455	0.0594911	0.189237		0.137655	1.48538	0.137444	0.372614		0.121111	1.27298	0.203025	0.436173		0.195138	1.85465	0.0636457	0.199252
ENSG00000077348	EXOSC5		0.0867981	0.876621	0.380692	0.584758		0.0245183	0.285162	0.77552	0.894877		0.163249	1.81813	0.0690442	0.242603		0.195274	2.02222	0.0431532	0.155369
ENSG00000077380	DYNC1I2		0.418025	5.17728	2.2514e-07	8.63861e-05		0.352594	4.57822	4.68959e-06	0.00269909		0.204983	2.83876	0.00452889	0.0529468		0.346504	4.56973	4.88355e-06	0.000416404
ENSG00000077454	LRCH4		-0.0907826	-0.98051	0.326835	0.537303		-0.0757203	-0.919494	0.357837	0.608971		-0.0596497	-0.713445	0.47557	0.690654		-0.095548	-1.07507	0.282342	0.499435
ENSG00000077458	FAM76B		-0.102866	-0.881064	0.378283	0.582531		-0.179768	-1.85218	0.0640003	0.248647		-0.158249	-1.59755	0.110143	0.313905		-0.31458	-2.51944	0.0117543	0.0680604
ENSG00000077463	SIRT6		0.189202	1.99763	0.0457565	0.161022		0.180115	2.10285	0.0354788	0.181348		0.161666	1.89525	0.0580597	0.219771		0.23536	2.58225	0.00981597	0.0607156
ENSG00000077514	POLD3		0.131448	1.13718	0.255462	0.464503		-0.0156819	-0.16956	0.865357	0.938931		0.0189742	0.192479	0.847367	0.924554		0.163729	1.44492	0.148482	0.336451
ENSG00000077522	ACTN2		-0.335011	-2.95152	0.00316212	0.030257		-0.320368	-3.10988	0.00187164	0.0384918		-0.168145	-1.74678	0.0806754	0.264197		-0.231514	-2.17281	0.0297948	0.123016
ENSG00000077549	CAPZB		0.0706826	0.958021	0.338052	0.547071		0.0253387	0.370629	0.710914	0.858511		0.120142	1.76554	0.0774723	0.258593		0.224281	3.16793	0.00153527	0.0181256
ENSG00000077684	JADE1		0.0885983	0.845166	0.398018	0.59992		0.143152	1.56408	0.117799	0.3432		0.264891	2.74616	0.00602974	0.0606716		0.371881	3.4718	0.000516986	0.00881633
ENSG00000077721	UBE2A		0.0311159	0.362772	0.716775	0.83807		-0.0848965	-1.09053	0.275479	0.53054		-0.0238082	-0.305181	0.760229	0.877204		-0.0965951	-1.17437	0.240248	0.452352
ENSG00000077782	FGFR1		0.0564193	0.489396	0.624561	0.77605		0.00354581	0.0384106	0.96936	0.988809		-0.15562	-1.54374	0.122652	0.332925		-0.108116	-0.950749	0.341732	0.558048
ENSG00000077942	FBLN1		0.103105	0.880268	0.378714	0.582804		0.0008811	0.00971916	0.992245	0.997009		-0.195127	-1.92151	0.054668	0.213534		-0.345125	-2.737	0.00620021	0.0453435
ENSG00000078043	PIAS2		-0.00359048	-0.0372334	0.970299	0.984303		-0.00272875	-0.0323238	0.974214	0.989669		-0.0352552	-0.406283	0.684535	0.832845		-0.0168219	-0.181561	0.855927	0.924416
ENSG00000078061	ARAF		-0.117517	-1.45329	0.146144	0.329984		-0.0783941	-1.05988	0.2892	0.543824		0.0127803	0.173199	0.862495	0.93454		-0.0613535	-0.795648	0.426237	0.632514
ENSG00000078070	MCCC1		-0.325824	-2.64064	0.0082749	0.0554115		-0.139958	-1.45717	0.14507	0.382478		-0.154578	-1.54002	0.123556	0.333707		-0.120602	-1.07265	0.28343	0.500777
ENSG00000078098	FAP		1.18634	4.82776	1.38078e-06	0.000250657		0.322422	2.8881	0.00387582	0.0553531		0.0242588	0.258484	0.796034	0.897877		0.00253837	0.0225416	0.982016	0.992187
ENSG00000078124	ACER3		0.13787	1.1716	0.241357	0.449776		0.180023	1.82459	0.0680628	0.257332		0.0644709	0.651446	0.514759	0.72085		0.246263	2.07277	0.0381938	0.143911
ENSG00000078140	UBE2K		0.116509	1.05546	0.291217	0.501881		-0.0126454	-0.138395	0.889929	0.951745		0.251772	2.51201	0.0120045	0.0913914		0.255993	2.32281	0.0201895	0.0961489
ENSG00000078142	PIK3C3		-0.0578315	-0.498587	0.61807	0.771398		0.00479397	0.0521806	0.958385	0.983742		-0.159028	-1.57606	0.115012	0.32314		-0.181595	-1.55748	0.119355	0.2933
ENSG00000078246	TULP3		-0.0212554	-0.19222	0.84757	0.915404		-0.0901984	-0.969734	0.332179	0.585113		-0.212297	-2.126	0.0335029	0.161293		0.0140063	0.130099	0.896488	0.946567
ENSG00000078269	SYNJ2		0.0238201	0.210302	0.833432	0.907535		0.0117004	0.126619	0.899242	0.95725		-0.190231	-1.88264	0.0597498	0.223233		-0.123756	-1.10817	0.267789	0.484521
ENSG00000078295	ADCY2		-0.0449228	-0.471461	0.637312	0.785365		-0.00421751	-0.050386	0.959815	0.984182		-0.0147936	-0.17237	0.863147	0.934771		-0.0800744	-0.872104	0.383152	0.595204
ENSG00000078304	PPP2R5C		0.0537474	0.60557	0.5448	0.718844		0.094931	1.18624	0.235526	0.491059		0.150768	1.85767	0.0632163	0.229442		0.149716	1.75061	0.0800129	0.22826
ENSG00000078319	PMS2P1		0.0986358	1.03255	0.301815	0.512948		0.126438	1.48421	0.137753	0.372924		0.00781581	0.0911512	0.927372	0.968077		0.149672	1.62805	0.103513	0.269154
ENSG00000078328	RBFOX1		-0.20182	-2.0284	0.042519	0.153541		-0.131733	-1.51017	0.131	0.363545		-0.168104	-1.8859	0.0593081	0.222449		-0.113383	-1.19451	0.232277	0.442624
ENSG00000078369	GNB1		-0.00323877	-0.0292694	0.97665	0.988584		0.0699702	0.756207	0.449525	0.682015		-0.00208749	-0.0215383	0.982816	0.992711		0.0466549	0.432219	0.665582	0.810075
ENSG00000078399	HOXA9		-0.216949	-2.10233	0.0355248	0.138104		-0.306397	-3.16116	0.00157144	0.035177		-0.0964798	-1.06125	0.288574	0.52735		-0.0987045	-1.00552	0.314649	0.533656
ENSG00000078403	MLLT10		-0.159657	-1.51409	0.130004	0.306381		-0.111364	-1.23029	0.218588	0.472214		-0.226177	-2.37524	0.0175377	0.112865		-0.32055	-3.04599	0.00231917	0.0237755
ENSG00000078487	ZCWPW1		0.0500172	0.445887	0.655679	0.798595		0.21396	2.15527	0.0311406	0.169085		0.302756	2.93	0.00338967	0.0451603		0.255964	2.28558	0.0222789	0.103076
ENSG00000078596	ITM2A		0.252877	2.12149	0.0338803	0.134343		0.261789	2.51265	0.0119829	0.102634		-0.0907982	-0.916597	0.359354	0.59322		-0.151592	-1.34176	0.179675	0.377484
ENSG00000078618	NRDC		0.323406	3.10298	0.00191583	0.0222085		0.282249	2.98502	0.00283557	0.0470298		0.343486	3.63707	0.000275752	0.0109454		0.474614	4.56262	5.05187e-06	0.000424468
ENSG00000078668	VDAC3		-0.109636	-0.999551	0.317528	0.529437		-0.0757207	-0.823247	0.410368	0.652541		-0.0206872	-0.215688	0.829231	0.916229		-0.0735776	-0.692451	0.488654	0.684079
ENSG00000078674	PCM1		-0.0676589	-0.812773	0.416348	0.616727		-0.046898	-0.620226	0.535109	0.748802		0.119831	1.57152	0.116063	0.323878		0.243867	3.02908	0.00245298	0.024639
ENSG00000078687	TNRC6C		-0.363767	-2.95655	0.003111	0.0299171		-0.284877	-2.70992	0.00672995	0.0747765		-0.11282	-1.14191	0.253492	0.493063		-0.241446	-2.12598	0.0335052	0.132284
ENSG00000078699	CBFA2T2		-0.1415	-1.25092	0.210965	0.413165		-0.135435	-1.42421	0.154386	0.395446		-0.140789	-1.42418	0.154394	0.377092		-0.243275	-2.16058	0.0307277	0.125695
ENSG00000078747	ITCH		-0.133	-1.42661	0.153693	0.340682		-0.245588	-2.82163	0.00477797	0.0619151		-0.0802091	-0.951943	0.341126	0.577966		-0.370389	-3.97107	7.15505e-05	0.00236672
ENSG00000078804	TP53INP2		-0.469837	-3.31744	0.000908469	0.0141507		-0.298781	-2.73136	0.00630743	0.0717166		-0.29818	-2.78768	0.0053087	0.0572966		-0.289965	-2.38924	0.0168834	0.0853139
ENSG00000078808	SDF4		0.161464	1.7916	0.0731966	0.215641		0.146531	1.79576	0.0725334	0.266581		0.148842	1.82065	0.0686594	0.241472		0.113182	1.31448	0.188684	0.38854
ENSG00000078814	MYH7B		-0.23985	-1.95585	0.0504825	0.171569		-0.266666	-2.51086	0.0120438	0.102904		-0.103833	-1.04604	0.295544	0.534907		-0.259199	-2.15452	0.0311994	0.12671
ENSG00000078902	TOLLIP		0.124736	1.22577	0.220287	0.425349		0.0570683	0.651308	0.514848	0.733921		0.224538	2.42498	0.0153092	0.104895		0.185812	1.87874	0.0602806	0.192465
ENSG00000078967	UBE2D4		-0.211308	-2.11367	0.0345437	0.135572		-0.123681	-1.41786	0.156232	0.397703		-0.0335396	-0.379695	0.704172	0.844025		-0.0523568	-0.551466	0.581314	0.754426
ENSG00000079102	RUNX1T1		-0.057502	-0.494689	0.620819	0.773571		-0.291002	-2.6744	0.00748633	0.0795758		-0.153054	-1.52935	0.126178	0.336944		0.00823269	0.0721063	0.942517	0.974561
ENSG00000079134	THOC1		0.0791671	0.80826	0.418941	0.618895		0.0716326	0.835035	0.403698	0.648113		0.0320103	0.364307	0.715629	0.84944		-0.108718	-1.14477	0.252303	0.467374
ENSG00000079150	FKBP7		0.160453	1.36749	0.171471	0.364709		0.100698	1.06739	0.285795	0.540635		0.015043	0.152338	0.87892	0.94307		0.0359193	0.318406	0.750177	0.866649
ENSG00000079156	OSBPL6		-0.0634689	-0.57513	0.565204	0.734526		0.0594863	0.645978	0.518293	0.73609		-0.0358633	-0.37116	0.710518	0.846613		0.250108	2.26364	0.023596	0.107103
ENSG00000079215	SLC1A3		-0.18749	-1.56967	0.116491	0.285973		-0.207841	-2.06182	0.0392246	0.192376		-0.0102426	-0.10393	0.917225	0.963212		-0.0916076	-0.800481	0.423432	0.629651
ENSG00000079246	XRCC5		0.0690343	0.657059	0.511143	0.692045		0.0647948	0.721776	0.470432	0.69945		0.0390329	0.418984	0.675228	0.828033		0.0398803	0.392413	0.694753	0.829843
ENSG00000079277	MKNK1		-0.162577	-1.74003	0.081853	0.2302		-0.1683	-1.99191	0.0463812	0.209185		-0.110553	-1.31177	0.189599	0.421153		-0.0433099	-0.485727	0.627161	0.785555
ENSG00000079308	TNS1		-0.18301	-1.79404	0.0728068	0.215002		-0.151669	-1.69391	0.0902817	0.299601		-0.0764689	-0.846721	0.397151	0.626232		-0.0695468	-0.713936	0.475267	0.67236
ENSG00000079313	REXO1		-0.0897574	-0.776446	0.437486	0.633526		0.0135823	0.147016	0.883119	0.948062		0.0831752	0.837584	0.402264	0.630652		0.111349	0.980207	0.326984	0.544408
ENSG00000079332	SAR1A		0.0686012	0.62533	0.531754	0.707551		-0.00926475	-0.101484	0.919166	0.967229		-0.0621314	-0.644588	0.519194	0.72433		-0.14877	-1.38244	0.166836	0.361782
ENSG00000079337	RAPGEF3		-0.137638	-1.36221	0.173131	0.366367		-0.149911	-1.67979	0.0929979	0.303515		-0.310599	-3.30495	0.000949944	0.021152		-0.381982	-3.73577	0.000187138	0.00448139
ENSG00000079385	CEACAM1		-0.00157119	-0.0147845	0.988204	0.994076		0.0706316	0.884427	0.376466	0.625595		-0.133939	-1.54407	0.122571	0.332921		-0.027915	-0.26525	0.790817	0.888974
ENSG00000079387	SENP1		-0.277828	-2.4001	0.0163908	0.0841456		-0.190089	-1.95746	0.0502938	0.219375		-0.219942	-2.19969	0.0278292	0.147351		-0.335671	-2.94386	0.00324145	0.0294109
ENSG00000079393	DUSP13		0.0203723	0.202461	0.839556	0.910875		0.0293015	0.336635	0.736392	0.874599		0.085413	0.94595	0.344174	0.581188		-0.105059	-1.07717	0.281406	0.498656
ENSG00000079432	CIC		0.109457	0.992346	0.321029	0.532549		0.0193993	0.212236	0.831923	0.922221		0.0578743	0.599992	0.548512	0.745181		0.0300222	0.281455	0.778361	0.88222
ENSG00000079435	LIPE		-0.400082	-2.88337	0.00393451	0.034415		-0.200391	-2.01704	0.0436917	0.202878		-0.496965	-3.95705	7.58824e-05	0.00539914		-0.877658	-4.90468	9.35798e-07	0.00013465
ENSG00000079459	FDFT1		-0.103074	-0.936623	0.348953	0.557501		-0.076432	-0.829144	0.407023	0.650359		-0.0839608	-0.869236	0.384718	0.616009		-0.133954	-1.24723	0.212313	0.417553
ENSG00000079462	PAFAH1B3		0.358659	2.84435	0.00445017	0.0375516		0.234837	2.29313	0.0218403	0.14037		0.333101	3.09176	0.00198977	0.0333394		0.457341	3.59431	0.000325256	0.00652269
ENSG00000079482	OPHN1		-0.100739	-0.88904	0.373982	0.579005		-0.051748	-0.558055	0.576807	0.777819		-0.141803	-1.42686	0.153619	0.375836		-0.283289	-2.46277	0.0137869	0.0753926
ENSG00000079616	KIF22		0.00176002	0.0174778	0.986055	0.992783		-0.0287882	-0.330484	0.741034	0.877486		0.0432521	0.480311	0.631007	0.802067		0.125117	1.2817	0.199949	0.401888
ENSG00000079739	PGM1		-0.242533	-2.11579	0.0343624	0.135183		-0.224534	-2.25879	0.0238966	0.14773		0.0310397	0.320088	0.748902	0.869626		0.00700936	0.065016	0.948161	0.976757
ENSG00000079785	DDX1		-0.16817	-1.87265	0.0611167	0.192217		-0.154456	-1.89478	0.0581214	0.235592		-0.0800872	-0.98793	0.323187	0.561637		-0.128609	-1.49825	0.134067	0.31585
ENSG00000079805	DNM2		-0.0810608	-0.956654	0.338742	0.547649		-0.0541443	-0.705642	0.480411	0.706711		-0.0543127	-0.703377	0.481821	0.695836		-0.0373947	-0.461565	0.644393	0.795881
ENSG00000079819	EPB41L2		0.00700671	0.0615599	0.950913	0.973358		-0.00124575	-0.0134773	0.989247	0.995738		-0.161233	-1.60424	0.108661	0.311491		-0.135111	-1.19895	0.230547	0.440602
ENSG00000079950	STX7		-0.0638545	-0.55078	0.581784	0.7463		-0.00535118	-0.0581603	0.953621	0.981112		0.0722512	0.72902	0.465989	0.683784		-0.0182464	-0.160722	0.872312	0.934411
ENSG00000079974	RABL2B		0.162437	1.47479	0.140269	0.320938		0.0172776	0.189728	0.849522	0.930489		-0.0475416	-0.496172	0.619773	0.795075		-0.054455	-0.5152	0.606413	0.770211
ENSG00000079999	KEAP1		-0.100733	-0.979023	0.327568	0.538176		-0.0101169	-0.114971	0.908468	0.961509		0.0254591	0.278526	0.780609	0.88887		-0.019895	-0.20075	0.840894	0.916015
ENSG00000080189	SLC35C2		0.132881	1.31614	0.188129	0.384606		0.0715844	0.819176	0.412686	0.653608		-0.132765	-1.46708	0.142353	0.362288		-0.108372	-1.11457	0.265034	0.481352
ENSG00000080200	CRYBG3		-0.167142	-1.48106	0.138591	0.318655		-0.159904	-1.66717	0.0954814	0.308213		-0.0487537	-0.501625	0.615931	0.791691		-0.106717	-0.981295	0.326447	0.544126
ENSG00000080298	RFX3		0.117	0.998872	0.317857	0.529437		0.0510801	0.570646	0.56824	0.772501		0.0568141	0.588697	0.556064	0.75013		0.0521089	0.456553	0.647993	0.798442
ENSG00000080345	RIF1		-0.301303	-2.58493	0.00973978	0.0615167		-0.256751	-2.53205	0.0113398	0.0988852		-0.173278	-1.75328	0.0795536	0.26196		-0.155718	-1.42816	0.153245	0.343259
ENSG00000080371	RAB21		-0.122516	-1.12122	0.262194	0.471042		-0.0468223	-0.513453	0.607635	0.79873		-0.0336233	-0.35182	0.724973	0.855457		-0.0212871	-0.202022	0.8399	0.915278
ENSG00000080503	SMARCA2		-0.0277803	-0.268071	0.788645	0.880503		-0.0734274	-0.822645	0.41071	0.65269		-0.0461457	-0.499827	0.617197	0.792517		0.0589438	0.587065	0.55716	0.736459
ENSG00000080546	SESN1		-0.603771	-4.45804	8.27123e-06	0.000742281		-0.354639	-3.25951	0.00111604	0.0295735		-0.35082	-3.35343	0.000798178	0.0194246		-0.480971	-4.00445	6.21615e-05	0.00211842
ENSG00000080561	MID2		-0.0636269	-0.584246	0.559055	0.730203		0.0476347	0.521757	0.60184	0.794561		-0.00501527	-0.0524241	0.958191	0.983298		0.0154052	0.145856	0.884035	0.938931
ENSG00000080573	COL5A3		0.380331	2.75228	0.00591825	0.0449967		0.0231819	0.26251	0.792928	0.903759		-0.0459677	-0.481794	0.629952	0.801612		0.12543	1.08835	0.276442	0.493495
ENSG00000080603	SRCAP		-0.379603	-2.86591	0.00415817	0.0357733		-0.325354	-2.90055	0.00372505	0.0538681		-0.275005	-2.60261	0.00925176	0.0771718		-0.406247	-3.16608	0.00154511	0.0181675
ENSG00000080608	PUM3		0.213783	1.75335	0.0795414	0.225851		0.0281311	0.316151	0.751888	0.88366		0.0346099	0.361629	0.717629	0.850472		0.146231	1.25943	0.207875	0.412346
ENSG00000080709	KCNN2		-0.15438	-1.3037	0.192335	0.390198		-0.199303	-1.9917	0.0464037	0.209185		-0.193918	-1.90166	0.0572156	0.218435		-0.108314	-0.942098	0.346143	0.561585
ENSG00000080802	CNOT4		-0.225183	-2.11699	0.0342608	0.134968		-0.15745	-1.71413	0.0865044	0.292782		-0.206022	-2.17837	0.0293786	0.151107		-0.166902	-1.63925	0.101162	0.264893
ENSG00000080815	PSEN1		0.26496	2.5234	0.0116225	0.0690333		0.145717	1.61581	0.106135	0.32492		0.0902083	0.986718	0.323781	0.562317		0.0690015	0.697758	0.485328	0.681428
ENSG00000080819	CPOX		-0.22343	-1.8743	0.0608893	0.191808		-0.0852452	-0.908492	0.363618	0.613245		-0.0653355	-0.659994	0.509258	0.717116		-0.23364	-2.00601	0.0448557	0.159019
ENSG00000080822	CLDND1		0.0622751	0.736143	0.461644	0.653224		-0.0133917	-0.175042	0.861047	0.936904		-0.0387228	-0.501478	0.616035	0.791691		-0.0397972	-0.491338	0.623187	0.783134
ENSG00000080823	MOK		0.419218	2.94055	0.00327628	0.0308366		0.210399	2.11453	0.0344703	0.178459		-0.0170087	-0.177299	0.859273	0.932291		0.112032	0.972431	0.330836	0.548041
ENSG00000080824	HSP90AA1		-0.0923832	-0.812326	0.416605	0.616948		0.00746983	0.080874	0.935542	0.973962		0.0227637	0.231808	0.816687	0.909797		0.0138485	0.125306	0.900281	0.948832
ENSG00000080839	RBL1		-0.335767	-2.67719	0.00742435	0.0518578		-0.212957	-2.11073	0.0347959	0.179291		-0.165855	-1.64266	0.100453	0.299066		-0.309741	-2.58743	0.00966943	0.0600673
ENSG00000080845	DLGAP4		0.0557153	0.569675	0.568898	0.737786		0.0673708	0.786149	0.43178	0.668264		-0.063689	-0.724385	0.46883	0.686428		0.0403277	0.428204	0.668502	0.812494
ENSG00000080854	IGSF9B		0.133392	1.14802	0.250962	0.459812		-0.0263119	-0.305978	0.759621	0.887839		0.00865142	0.0933026	0.925663	0.967412		0.106385	0.938248	0.348117	0.563387
ENSG00000080947	CROCCP3		0.147114	1.31089	0.189896	0.38733		0.0707173	0.87792	0.379987	0.628995		-0.0399001	-0.467563	0.640097	0.807421		0.147383	1.34739	0.177856	0.375721
ENSG00000081014	AP4E1		-0.282946	-2.29604	0.0216738	0.0999146		-0.193114	-1.93859	0.052551	0.224225		-0.0707655	-0.71365	0.475443	0.690654		-0.200286	-1.72101	0.0852483	0.238181
ENSG00000081019	RSBN1		0.0326701	0.285528	0.77524	0.87272		0.0666355	0.714288	0.475049	0.702704		0.112035	1.12476	0.260689	0.500884		0.159559	1.40395	0.160335	0.352485
ENSG00000081026	MAGI3		0.155291	1.3097	0.190298	0.387938		0.110084	1.17032	0.241872	0.496339		-0.0665276	-0.673869	0.500395	0.711204		0.066175	0.578993	0.562594	0.740664
ENSG00000081052	COL4A4		-0.160562	-1.38673	0.165524	0.356768		-0.0811361	-0.866412	0.386264	0.633555		-0.230301	-2.24591	0.0247096	0.138141		-0.00112313	-0.0101046	0.991938	0.996858
ENSG00000081087	OSTM1		0.054772	0.4781	0.632579	0.781626		0.144561	1.49982	0.13366	0.366618		0.0316742	0.321069	0.748158	0.869528		-0.141257	-1.24633	0.212643	0.417845
ENSG00000081154	PCNP		-0.509725	-4.15964	3.18743e-05	0.00172256		-0.37635	-3.51337	0.000442455	0.0182666		-0.0641486	-0.675356	0.49945	0.710563		-0.34384	-3.13136	0.00173998	0.0197719
ENSG00000081177	EXD2		-0.0396467	-0.39722	0.691205	0.823149		-0.0742918	-0.853043	0.393636	0.640263		-0.0052081	-0.0583533	0.953467	0.981169		-0.00317638	-0.0330211	0.973658	0.987991
ENSG00000081189	MEF2C		-0.0324548	-0.323013	0.746685	0.856597		-0.0170304	-0.196029	0.844587	0.928039		-0.117215	-1.29615	0.194926	0.42609		0.105504	1.0839	0.278408	0.495634
ENSG00000081248	CACNA1S		-0.149801	-1.51425	0.129963	0.306381		-0.045577	-0.531655	0.594965	0.790745		-0.0946725	-1.07013	0.284561	0.523089		-0.0256204	-0.27069	0.786629	0.886679
ENSG00000081277	PKP1		0.232761	1.90781	0.0564159	0.182828		0.121941	1.28565	0.198565	0.44955		0.0776673	0.784423	0.432792	0.659414		0.0204254	0.179314	0.857692	0.925034
ENSG00000081307	UBA5		-0.259023	-2.23441	0.0254564	0.111333		-0.199175	-2.02908	0.0424506	0.199998		-0.0278431	-0.286287	0.774658	0.885598		-0.126495	-1.15627	0.247569	0.46195
ENSG00000081386	ZNF510		-0.180215	-1.77681	0.0756002	0.218927		-0.0921449	-1.05225	0.292686	0.547733		-0.136663	-1.50697	0.131819	0.344982		-0.205064	-2.0847	0.0370969	0.141164
ENSG00000081665	ZNF506		0.146464	1.30943	0.190388	0.387938		0.087065	0.937348	0.34858	0.599917		0.0351778	0.362581	0.716918	0.849985		-0.00637753	-0.059051	0.952912	0.979547
ENSG00000081692	JMJD4		0.194652	1.7307	0.0835061	0.23252		0.32262	3.0476	0.00230676	0.0427011		0.0804827	0.83147	0.405708	0.632892		0.165638	1.53023	0.12596	0.303969
ENSG00000081721	DUSP12		0.0606939	0.52311	0.600898	0.759518		0.0720455	0.774568	0.438595	0.673155		-0.068262	-0.689396	0.490574	0.703063		-0.0300284	-0.264305	0.791545	0.889383
ENSG00000081760	AACS		0.00156041	0.0137072	0.989064	0.994352		0.144747	1.50338	0.132742	0.365785		-0.0370229	-0.375179	0.707527	0.845162		0.00601326	0.0537498	0.957134	0.980822
ENSG00000081791	DELE1		-0.349748	-3.99575	6.44908e-05	0.00259564		-0.255745	-3.16594	0.00154585	0.035177		-0.158056	-2.02518	0.0428493	0.18551		-0.181961	-2.22047	0.0263871	0.114232
ENSG00000081818	PCDHB4		0.00725954	0.0627034	0.950003	0.973166		0.0100803	0.111428	0.911277	0.962977		-0.0764572	-0.780046	0.435364	0.661581		-0.0605504	-0.52866	0.597042	0.763954
ENSG00000081870	HSPB11		0.244536	1.98876	0.046728	0.163342		0.111771	1.18831	0.234712	0.490617		0.169744	1.68006	0.0929463	0.286794		0.247826	2.07014	0.0384388	0.144362
ENSG00000081913	PHLPP1		-0.306481	-2.49003	0.0127732	0.0727217		-0.133415	-1.39234	0.163821	0.406787		-0.0520449	-0.526158	0.598779	0.780574		-0.0414383	-0.368868	0.712226	0.841815
ENSG00000082014	SMARCD3		-0.0524644	-0.597213	0.550365	0.723692		-1.97363e-05	-0.000250572	0.9998	0.999963		0.0799522	0.999866	0.317375	0.556804		0.0779305	0.924956	0.354989	0.569675
ENSG00000082068	WDR70		-0.0409253	-0.408809	0.68268	0.817482		0.153418	1.72451	0.084615	0.289108		0.186514	2.0478	0.0405792	0.181542		0.220376	2.2447	0.0247873	0.110018
ENSG00000082146	STRADB		-0.109995	-1.09693	0.272672	0.482362		-0.096606	-1.10401	0.269591	0.524553		-0.0146391	-0.163695	0.869971	0.938151		-0.113884	-1.17661	0.239351	0.451297
ENSG00000082153	BZW1		0.111803	0.959792	0.33716	0.54645		0.0485593	0.523911	0.60034	0.79413		0.100134	1.00538	0.314712	0.554552		0.183993	1.58697	0.11252	0.283046
ENSG00000082196	C1QTNF3		1.11193	4.50765	6.55486e-06	0.000647097		0.243975	2.42646	0.0152469	0.116333		0.18954	1.96951	0.0488944	0.200151		0.226707	1.92068	0.0547716	0.180497
ENSG00000082212	ME2		-0.275961	-2.69631	0.00701121	0.050128		-0.124847	-1.42054	0.155451	0.397025		-0.0666894	-0.748474	0.454175	0.675802		0.164906	1.7104	0.0871919	0.241155
ENSG00000082213	C5orf22		-0.137167	-1.43828	0.150354	0.335542		-0.0963457	-1.14354	0.252813	0.507965		-0.246552	-2.82046	0.00479543	0.0543309		-0.31551	-3.3645	0.000766823	0.0115234
ENSG00000082258	CCNT2		-0.25336	-2.2908	0.0219748	0.100697		-0.244584	-2.49432	0.0126197	0.105802		-0.411555	-3.96486	7.34396e-05	0.00529442		-0.613956	-5.11378	3.15776e-07	5.50742e-05
ENSG00000082269	FAM135A		-0.109754	-0.961093	0.336505	0.545873		-0.142758	-1.4886	0.136593	0.371448		-0.09996	-1.01221	0.311435	0.551071		-0.112361	-1.00818	0.313368	0.531797
ENSG00000082397	EPB41L3		0.393194	3.09777	0.00194986	0.0224883		0.238649	2.33334	0.01963	0.132762		0.00201948	0.0205339	0.983617	0.99279		0.283042	2.43377	0.0149426	0.0796315
ENSG00000082438	COBLL1		-0.0842946	-0.726338	0.467632	0.657254		-0.153259	-1.62116	0.104984	0.323119		-0.15234	-1.55077	0.120957	0.33072		-0.0855275	-0.746725	0.45523	0.657237
ENSG00000082515	MRPL22		0.0401278	0.397824	0.69076	0.823034		0.123979	1.39726	0.162336	0.404648		0.0360663	0.401071	0.688368	0.834348		0.0650176	0.67063	0.502456	0.695048
ENSG00000082516	GEMIN5		-0.194625	-1.84867	0.064505	0.199333		-0.217932	-2.3167	0.0205203	0.136616		-0.0668122	-0.722902	0.46974	0.686695		-0.0226851	-0.226314	0.820957	0.90561
ENSG00000082641	NFE2L1		-0.0967432	-1.02969	0.303156	0.514252		-0.101928	-1.21836	0.223088	0.477359		-0.00191714	-0.0226569	0.981924	0.992711		0.0220688	0.244933	0.806508	0.898853
ENSG00000082701	GSK3B		-0.00840101	-0.0850902	0.93219	0.962893		0.144209	1.64011	0.100983	0.316648		-0.113028	-1.27136	0.203601	0.437018		0.0144784	0.152334	0.878923	0.936913
ENSG00000082781	ITGB5		0.410939	3.1384	0.0016987	0.0206918		0.333295	2.98919	0.00279718	0.046868		0.145674	1.45019	0.147005	0.367555		0.224144	1.92952	0.0536668	0.178234
ENSG00000082805	ERC1		-0.0658892	-0.636973	0.524142	0.701558		-0.111664	-1.24189	0.214275	0.467447		-0.100784	-1.0904	0.275535	0.513967		-0.16557	-1.63905	0.101203	0.26494
ENSG00000082898	XPO1		-0.297779	-2.96729	0.00300434	0.0293324		-0.153026	-1.75468	0.0793132	0.279908		-0.121403	-1.38034	0.167481	0.394168		-0.213682	-2.24653	0.0246703	0.109789
ENSG00000082996	RNF13		-0.134141	-1.279	0.200896	0.400782		-0.100247	-1.11266	0.265855	0.52077		-0.162369	-1.73172	0.0833233	0.269571		-0.349877	-3.30951	0.000934588	0.0131356
ENSG00000083093	PALB2		-0.0231977	-0.214727	0.82998	0.905326		0.107632	1.16851	0.2426	0.496812		-0.0454348	-0.476939	0.633406	0.803534		-0.0870043	-0.827007	0.408233	0.615962
ENSG00000083097	DOP1A		-0.258898	-2.77093	0.0055897	0.0431359		-0.159848	-1.91781	0.0551346	0.229922		-0.0926238	-1.11508	0.264815	0.503447		-0.0633475	-0.722318	0.470099	0.668481
ENSG00000083099	LYRM2		0.118562	1.06833	0.285372	0.495537		0.160203	1.67791	0.0933651	0.304369		0.111305	1.14338	0.252879	0.492371		0.0106046	0.0989863	0.921149	0.961406
ENSG00000083123	BCKDHB		-0.0594459	-0.512598	0.608233	0.764232		-0.0852389	-0.911686	0.361934	0.61223		-0.253732	-2.42633	0.0152523	0.104692		-0.164238	-1.41674	0.156558	0.347994
ENSG00000083168	KAT6A		-0.283143	-2.55486	0.0106231	0.0651131		-0.234158	-2.41269	0.0158352	0.118644		-0.287881	-2.91479	0.0035593	0.0465581		-0.353605	-3.24141	0.00118939	0.0152802
ENSG00000083223	TUT7		0.104531	0.956039	0.339052	0.548074		-0.0479115	-0.524293	0.600075	0.793869		-0.0579432	-0.60349	0.546183	0.743069		-0.0985923	-0.926194	0.354345	0.569118
ENSG00000083290	ULK2		-0.317683	-2.54472	0.0109365	0.066468		-0.0900183	-0.958008	0.338059	0.590321		-0.15047	-1.49491	0.134938	0.349678		-0.152021	-1.3274	0.184376	0.383028
ENSG00000083312	TNPO1		-0.0262128	-0.243611	0.807532	0.892302		0.0128024	0.141455	0.887511	0.950692		-0.191674	-1.97541	0.0482216	0.198384		-0.0703756	-0.672463	0.501289	0.694051
ENSG00000083444	PLOD1		0.0407123	0.396575	0.691681	0.82328		-0.0331406	-0.375786	0.707076	0.85619		-0.155427	-1.6785	0.093249	0.28731		-0.115577	-1.15863	0.246609	0.460578
ENSG00000083454	P2RX5		0.459177	3.10678	0.00189138	0.0220138		0.3526	3.03646	0.00239374	0.0434611		0.497608	3.9271	8.59757e-05	0.00572062		0.525953	3.64682	0.00026551	0.00574489
ENSG00000083457	ITGAE		0.0196786	0.181909	0.855654	0.91982		-0.126149	-1.3536	0.175864	0.422184		0.113079	1.17964	0.238145	0.474846		-0.06962	-0.660442	0.50897	0.699157
ENSG00000083520	DIS3		-0.201188	-1.75499	0.0792608	0.225499		-0.0236049	-0.256164	0.797824	0.906446		-0.202437	-2.01694	0.0437015	0.187845		-0.315113	-2.73416	0.00625405	0.0455923
ENSG00000083535	PIBF1		-0.432021	-3.21426	0.00130783	0.0175285		-0.132138	-1.37946	0.167754	0.41104		-0.0729129	-0.735164	0.46224	0.681491		-0.214044	-1.83828	0.0660208	0.203773
ENSG00000083544	TDRD3		-0.072633	-0.896408	0.370035	0.575604		-0.057692	-0.7812	0.434685	0.670573		-0.151645	-2.03378	0.0419738	0.184272		0.0628311	0.816786	0.41405	0.621517
ENSG00000083635	NUFIP1		-0.108139	-0.970809	0.331643	0.542034		-0.163901	-1.70656	0.0879032	0.29532		-0.0652811	-0.671889	0.501654	0.71245		-0.167525	-1.52713	0.126729	0.304989
ENSG00000083642	PDS5B		0.256991	2.16141	0.0306633	0.125281		0.14434	1.50127	0.133285	0.366144		-0.00211817	-0.0215332	0.98282	0.992711		0.159791	1.41718	0.156429	0.347885
ENSG00000083720	OXCT1		0.0292939	0.253103	0.800189	0.887456		0.072498	0.779469	0.435703	0.670864		-0.0566981	-0.57347	0.566326	0.758551		-0.0209831	-0.184605	0.853539	0.922976
ENSG00000083750	RRAGB		0.00960159	0.0910878	0.927423	0.960378		-0.0245142	-0.273929	0.784139	0.900102		-0.15387	-1.62521	0.104118	0.304596		-0.0952578	-0.929577	0.35259	0.567781
ENSG00000083799	CYLD		0.121032	1.03911	0.298754	0.509432		0.0684245	0.733911	0.463003	0.693801		-0.0111065	-0.112484	0.910439	0.959625		0.222209	1.90152	0.0572343	0.185542
ENSG00000083812	ZNF324		-0.0113205	-0.100454	0.919984	0.956288		-0.0814758	-0.871866	0.383282	0.631762		0.039764	0.40561	0.685029	0.832845		0.0419883	0.381803	0.702608	0.835335
ENSG00000083814	ZNF671		-0.0790361	-0.705548	0.480469	0.667715		0.101416	1.08201	0.279248	0.534455		0.0404818	0.414859	0.678245	0.829665		-0.102954	-0.938905	0.347779	0.563129
ENSG00000083817	ZNF416		0.034247	0.303276	0.761679	0.865455		0.0768702	0.823772	0.410069	0.652246		0.060881	0.618438	0.536287	0.736433		0.0448378	0.404863	0.685578	0.82406
ENSG00000083828	ZNF586		-0.134615	-1.18011	0.237956	0.445905		-0.092812	-0.98956	0.322389	0.576156		0.185477	1.84508	0.0650256	0.233326		0.156346	1.39911	0.161779	0.354509
ENSG00000083838	ZNF446		-0.0414632	-0.371191	0.710495	0.835183		-0.00333381	-0.0362228	0.971105	0.9895		0.138843	1.40439	0.160202	0.384123		0.0923455	0.842293	0.399624	0.607591
ENSG00000083844	ZNF264		0.13947	1.18008	0.23797	0.445905		-0.0286018	-0.313843	0.75364	0.884949		0.0419035	0.427408	0.669082	0.824251		-0.0227257	-0.199012	0.842253	0.916973
ENSG00000083845	RPS5		0.205322	2.10936	0.0349135	0.136685		0.0975268	1.14578	0.251886	0.50681		0.175667	2.00667	0.0447848	0.190231		0.19278	2.06191	0.0392167	0.146423
ENSG00000083896	YTHDC1		-0.285476	-3.01516	0.00256841	0.0265157		-0.142381	-1.70355	0.0884653	0.29611		-0.00123679	-0.0147934	0.988197	0.995113		-0.0635198	-0.714139	0.475141	0.672323
ENSG00000083937	CHMP2B		0.0441063	0.423016	0.672284	0.811095		-0.124651	-1.37188	0.1701	0.414397		0.153867	1.64289	0.100406	0.299035		-0.0197894	-0.196199	0.844454	0.917892
ENSG00000084070	SMAP2		0.367449	3.11199	0.00185832	0.0217611		0.220213	2.23949	0.0251241	0.150941		0.158296	1.61893	0.105463	0.306203		0.033705	0.315832	0.75213	0.868382
ENSG00000084072	PPIE		-0.0835633	-0.916102	0.359614	0.56634		-0.13665	-1.65531	0.0978616	0.3117		0.0902013	1.09342	0.274208	0.512404		0.00718082	0.082291	0.934415	0.969274
ENSG00000084073	ZMPSTE24		0.0817148	0.745331	0.456072	0.648368		0.188039	1.9517	0.0509741	0.22087		0.0759731	0.790385	0.429303	0.656988		-0.137929	-1.28834	0.197628	0.399426
ENSG00000084090	STARD7		-0.0783001	-0.758012	0.448444	0.642359		0.0109528	0.124059	0.901269	0.957676		0.00435049	0.0473978	0.962196	0.985415		-0.0383699	-0.384809	0.700379	0.833978
ENSG00000084092	NOA1		-0.151768	-1.6367	0.101692	0.263288		-0.102223	-1.23847	0.215542	0.468929		0.0162394	0.194839	0.845519	0.924201		-0.0524055	-0.591124	0.554437	0.733741
ENSG00000084093	REST		-0.106969	-0.990961	0.321704	0.533056		0.0269191	0.297671	0.765954	0.891136		0.034943	0.368149	0.712762	0.847758		0.0570881	0.547715	0.583887	0.755777
ENSG00000084112	SSH1		-0.00225542	-0.0221418	0.982335	0.991291		0.066815	0.757866	0.448531	0.680913		0.00557096	0.0613307	0.951096	0.980231		0.0285054	0.290087	0.77175	0.878609
ENSG00000084207	GSTP1		0.150628	1.55202	0.120658	0.292727		0.0362968	0.429332	0.667682	0.831855		0.107478	1.23363	0.217343	0.452656		-0.059483	-0.640245	0.522013	0.708473
ENSG00000084234	APLP2		0.159487	1.49182	0.135746	0.315339		0.136049	1.47775	0.139476	0.375294		-0.00837812	-0.0894351	0.928736	0.968973		0.0776747	0.756445	0.449382	0.652148
ENSG00000084444	FAM234B		0.452539	3.57237	0.000353764	0.00783684		0.132051	1.38965	0.164635	0.407464		0.233845	2.31758	0.0204722	0.122929		0.227457	2.04747	0.0406119	0.149813
ENSG00000084463	WBP11		-0.220691	-2.94685	0.00321028	0.0304973		-0.218067	-3.08038	0.00206738	0.0400633		-0.074441	-1.08757	0.276786	0.515073		-0.0683125	-0.963549	0.335272	0.55183
ENSG00000084623	EIF3I		-0.0473804	-0.55574	0.578389	0.743898		0.00463446	0.0602132	0.951986	0.980258		0.197007	2.50721	0.0121687	0.0923968		0.0451457	0.55272	0.580455	0.754089
ENSG00000084628	NKAIN1		0.0607423	0.533114	0.593955	0.754212		0.00386549	0.0418229	0.96664	0.988012		0.193207	1.90665	0.0565654	0.217404		0.478043	3.77225	0.000161782	0.00408393
ENSG00000084636	COL16A1		0.19115	1.5869	0.112536	0.280148		0.0255044	0.281163	0.778586	0.897433		-0.0656543	-0.670014	0.502849	0.713337		-0.0104273	-0.0913223	0.927237	0.965658
ENSG00000084652	TXLNA		0.179453	1.78559	0.0741659	0.216812		0.108129	1.23607	0.216433	0.470157		0.106993	1.19522	0.232	0.468929		-0.0232453	-0.242206	0.808621	0.899501
ENSG00000084676	NCOA1		-0.217567	-2.41711	0.0156443	0.0818554		-0.0743299	-0.929451	0.352655	0.6039		-0.122979	-1.51642	0.129413	0.341591		-0.221381	-2.56599	0.0102883	0.0622327
ENSG00000084693	AGBL5		0.247872	2.33117	0.0197444	0.0943453		0.118396	1.30934	0.190419	0.439967		0.17612	1.87751	0.0604486	0.224447		0.208761	2.04516	0.0408395	0.150232
ENSG00000084710	EFR3B		-0.116532	-0.99265	0.320881	0.532534		-0.111309	-1.19856	0.230698	0.486368		-0.212987	-2.09144	0.036489	0.169675		-0.244321	-2.02911	0.0424469	0.15357
ENSG00000084731	KIF3C		0.183289	1.52626	0.126945	0.30204		0.139177	1.46457	0.143037	0.379298		0.134762	1.35839	0.17434	0.402332		0.200128	1.69265	0.0905228	0.245931
ENSG00000084733	RAB10		-0.199624	-1.73788	0.0822315	0.230589		-0.158801	-1.64868	0.0992139	0.313761		0.0160481	0.164344	0.869461	0.93796		0.197471	1.76815	0.0770362	0.223254
ENSG00000084754	HADHA		-0.138687	-1.32761	0.184308	0.379996		-0.154803	-1.69182	0.0906803	0.300008		0.0324199	0.351378	0.725305	0.855457		-0.0435172	-0.433654	0.664539	0.809893
ENSG00000084764	MAPRE3		0.277492	2.69949	0.00694463	0.049875		0.208089	2.2867	0.0222133	0.141504		0.184439	2.03121	0.0422339	0.18451		0.237494	2.41773	0.0156175	0.0815908
ENSG00000084774	CAD		0.0201307	0.193155	0.846838	0.915043		-0.0808012	-0.900095	0.36807	0.617682		-0.120202	-1.28778	0.197824	0.429324		-0.159719	-1.56485	0.117618	0.290543
ENSG00000085063	CD59		-0.0434726	-0.537022	0.591252	0.752659		0.0552349	0.746553	0.455334	0.686954		0.105551	1.42138	0.155205	0.378402		-0.0156377	-0.202145	0.839804	0.91526
ENSG00000085117	CD82		0.110454	1.01477	0.310217	0.521184		0.0672521	0.735463	0.462057	0.693267		0.159294	1.64499	0.0999727	0.298054		0.187016	1.75283	0.0796318	0.227549
ENSG00000085185	BCORL1		-0.148018	-1.27338	0.202885	0.402908		0.00200592	0.0217009	0.982687	0.993388		-0.0123528	-0.125209	0.900358	0.953672		-0.186713	-1.62512	0.104138	0.269949
ENSG00000085224	ATRX		-0.0404074	-0.350559	0.725919	0.843687		-0.039368	-0.425196	0.670694	0.834088		-0.167634	-1.65696	0.0975284	0.294272		-0.130908	-1.14524	0.252108	0.46718
ENSG00000085231	AK6		-0.107849	-0.939958	0.347239	0.55592		-0.00629393	-0.068089	0.945715	0.977795		0.120256	1.209	0.226664	0.462936		-0.0563558	-0.505306	0.613344	0.775676
ENSG00000085274	MYNN		-0.0868932	-0.79701	0.425445	0.624576		-0.0266111	-0.292375	0.77	0.892887		-0.0370321	-0.387119	0.698668	0.84134		-0.145023	-1.35871	0.174238	0.370516
ENSG00000085365	SCAMP1		-0.163629	-1.4141	0.157332	0.346149		-0.136616	-1.4261	0.153839	0.394925		-0.133898	-1.3429	0.179305	0.408708		-0.234858	-2.04525	0.0408305	0.150232
ENSG00000085377	PREP		-0.0281209	-0.365443	0.714781	0.836928		0.0204929	0.289506	0.772194	0.893849		0.054829	0.774608	0.438571	0.664175		0.179264	2.42743	0.0152062	0.0803923
ENSG00000085382	HACE1		-0.153048	-1.29731	0.194523	0.392651		0.00500286	0.0543013	0.956695	0.982471		-0.0496455	-0.50202	0.615654	0.791466		-0.0938691	-0.822475	0.410807	0.618547
ENSG00000085415	SEH1L		-0.07961	-0.808922	0.41856	0.618729		0.0426881	0.498531	0.61811	0.803508		0.118832	1.34057	0.180061	0.410026		0.0365281	0.385209	0.700082	0.833837
ENSG00000085433	WDR47		-0.2466	-2.02816	0.0425444	0.153541		-0.295487	-2.72112	0.00650604	0.0730644		-0.08958	-0.901102	0.367534	0.599973		-0.197669	-1.69672	0.0897487	0.245042
ENSG00000085449	WDFY1		-0.0884705	-0.827007	0.408233	0.608228		-0.111642	-1.21699	0.223607	0.477917		-0.022767	-0.241435	0.809218	0.906527		-0.0557843	-0.537763	0.590741	0.760251
ENSG00000085491	SLC25A24		-0.0165717	-0.149581	0.881095	0.933912		0.142095	1.49749	0.134265	0.367371		0.104576	1.07061	0.284346	0.523059		0.2231	2.0175	0.0436434	0.156504
ENSG00000085511	MAP3K4		-0.115574	-1.05426	0.291763	0.50266		-0.124541	-1.33355	0.182352	0.429537		0.0373057	0.388882	0.697364	0.840297		0.0464217	0.437948	0.661424	0.807301
ENSG00000085514	PILRA		0.153	1.28891	0.197431	0.396065		0.0430895	0.472304	0.63671	0.814261		-0.0892778	-0.906224	0.364818	0.598207		-0.0392215	-0.343126	0.731504	0.855091
ENSG00000085644	ZNF213		0.405873	3.31404	0.000919569	0.0142465		0.202675	2.06526	0.0388983	0.191397		0.21323	2.13366	0.0328709	0.159788		0.200501	1.81942	0.0688475	0.208673
ENSG00000085662	AKR1B1		-0.0363615	-0.473918	0.635558	0.78396		-0.0469709	-0.663847	0.506788	0.727163		0.109235	1.54692	0.121882	0.332112		0.169228	2.30223	0.0213221	0.0997491
ENSG00000085719	CPNE3		-0.0770106	-0.674159	0.50021	0.683311		0.0151573	0.163917	0.869797	0.941804		-0.0427	-0.433199	0.66487	0.822373		-0.0894997	-0.800347	0.42351	0.629685
ENSG00000085721	RRN3		-0.281489	-2.69203	0.00710188	0.050354		-0.0701202	-0.799014	0.424282	0.663305		-0.160479	-1.75208	0.0797603	0.26217		-0.219966	-2.21282	0.0269097	0.115788
ENSG00000085733	CTTN		0.0714721	0.699106	0.484486	0.670868		0.128844	1.4368	0.150775	0.39096		0.128303	1.39814	0.162071	0.386356		0.121094	1.22119	0.222014	0.430019
ENSG00000085741	WNT11		-0.10165	-0.880281	0.378707	0.582804		0.0333924	0.360463	0.718501	0.863021		0.0250411	0.25363	0.799781	0.900661		0.118384	1.04465	0.296183	0.514311
ENSG00000085760	MTIF2		-0.181161	-1.65669	0.097582	0.256406		-0.193549	-2.0232	0.0430521	0.201043		-0.0109099	-0.114745	0.908647	0.958702		0.0295639	0.282619	0.777469	0.881881
ENSG00000085788	DDHD2		-0.0325654	-0.289025	0.772563	0.871689		0.0816284	0.873725	0.382268	0.630966		-0.0913405	-0.926796	0.354033	0.588783		-0.0351981	-0.319688	0.749205	0.866134
ENSG00000085832	EPS15		-0.415179	-3.30074	0.000964289	0.0145846		-0.480376	-3.9329	8.39274e-05	0.00894526		-0.347947	-3.27427	0.00105936	0.0222331		-0.562067	-4.38434	1.16339e-05	0.000712328
ENSG00000085871	MGST2		-0.0473822	-0.546404	0.584788	0.748235		0.041224	0.528712	0.597005	0.792724		0.165658	2.0854	0.0370329	0.17113		0.138561	1.66184	0.0965452	0.256244
ENSG00000085872	CHERP		-0.328342	-3.26924	0.00107836	0.0156532		-0.389597	-4.02276	5.7519e-05	0.0071444		-0.161888	-1.84041	0.0657076	0.235114		-0.190784	-2.02432	0.0429368	0.154742
ENSG00000085978	ATG16L1		-0.00743098	-0.0693151	0.944739	0.970539		-0.0343581	-0.379544	0.704284	0.853909		-0.235282	-2.40484	0.0161797	0.107905		-0.166777	-1.5817	0.113718	0.284901
ENSG00000085982	USP40		-0.183525	-1.89627	0.0579239	0.186194		-0.0427508	-0.507938	0.611497	0.800438		0.00864257	0.100221	0.920169	0.964756		-0.0747234	-0.809649	0.418142	0.624689
ENSG00000085998	POMGNT1		0.210587	2.25131	0.0243662	0.108249		0.164101	1.95133	0.0510173	0.220941		0.28243	3.28562	0.00101757	0.0217775		0.186147	2.07842	0.0376703	0.142545
ENSG00000086015	MAST2		-0.189331	-1.74557	0.0808858	0.228269		-0.105143	-1.14802	0.25096	0.50596		-0.0457997	-0.485067	0.627629	0.799661		0.0783261	0.755479	0.449962	0.652468
ENSG00000086061	DNAJA1		0.172834	1.65622	0.0976766	0.256468		0.178656	1.941	0.0522578	0.223401		0.24725	2.61159	0.00901236	0.0763318		0.179519	1.77857	0.0753107	0.22053
ENSG00000086062	B4GALT1		0.229838	2.51485	0.0119082	0.0700435		0.0416591	0.516734	0.605342	0.797082		-0.090465	-1.10029	0.271204	0.510501		0.0210088	0.24235	0.808509	0.899464
ENSG00000086065	CHMP5		0.0720664	0.711461	0.476799	0.664801		0.0232542	0.266464	0.789882	0.9028		0.00335612	0.0370901	0.970413	0.989146		0.0995075	1.01697	0.309165	0.528091
ENSG00000086102	NFX1		-0.200649	-2.38918	0.016886	0.0858547		-0.162212	-2.10302	0.0354642	0.181348		-0.00191961	-0.0252867	0.979826	0.992528		-0.00415665	-0.0522886	0.958299	0.981404
ENSG00000086189	DIMT1		0.0838449	0.79487	0.426689	0.625575		-0.0221123	-0.246833	0.805038	0.909936		-0.0654199	-0.700358	0.483704	0.697493		-0.0517753	-0.509104	0.610679	0.773836
ENSG00000086200	IPO11		0.0487067	0.455346	0.648861	0.793481		0.0604596	0.668073	0.504087	0.724787		-0.0362438	-0.384673	0.700479	0.841949		-0.00632301	-0.0611741	0.951221	0.97884
ENSG00000086232	EIF2AK1		0.0262347	0.258982	0.795649	0.884708		0.00346961	0.0397345	0.968305	0.988713		-0.0329594	-0.364085	0.715795	0.84944		0.0329792	0.33706	0.736072	0.857612
ENSG00000086289	EPDR1		-0.0543355	-0.574558	0.56559	0.73482		-0.0170898	-0.205267	0.837363	0.924949		0.00885489	0.103869	0.917273	0.963212		0.058348	0.641468	0.521219	0.708473
ENSG00000086475	SEPHS1		-0.000638597	-0.00568793	0.995462	0.997529		0.00841004	0.0912031	0.927331	0.970652		-0.165705	-1.66106	0.0967019	0.292699		-0.199569	-1.77991	0.0750907	0.220053
ENSG00000086504	MRPL28		0.116523	1.25992	0.2077	0.408899		0.0988218	1.19751	0.231106	0.486371		0.150402	1.79054	0.0733675	0.249862		0.260744	2.89363	0.00380813	0.0325189
ENSG00000086544	ITPKC		0.0177891	0.156697	0.875484	0.930793		0.063201	0.678547	0.497425	0.720165		0.191234	1.88924	0.0588592	0.221559		0.149836	1.32958	0.183656	0.382515
ENSG00000086589	RBM22		-0.0765548	-0.862744	0.388278	0.590965		0.015047	0.189799	0.849466	0.930489		-0.0945892	-1.17193	0.241227	0.478505		-0.0208928	-0.246007	0.805677	0.898571
ENSG00000086598	TMED2		0.0947218	1.02644	0.304682	0.51574		-0.0264999	-0.324242	0.745755	0.879637		0.0765156	0.917273	0.359	0.593067		-0.122743	-1.38213	0.166931	0.361782
ENSG00000086619	ERO1B		-0.263707	-2.12542	0.0335517	0.133315		-0.352996	-3.05249	0.0022695	0.0423235		-0.261257	-2.49061	0.0127526	0.0952595		-0.352846	-2.799	0.00512618	0.0400265
ENSG00000086666	ZFAND6		-0.105118	-1.05869	0.289739	0.500253		-0.0813727	-0.939189	0.347634	0.598954		-0.179208	-1.99301	0.0462604	0.193356		-0.0608974	-0.638392	0.523218	0.709145
ENSG00000086712	TXLNG		-0.0974517	-0.891666	0.372572	0.577758		-0.13912	-1.48484	0.137585	0.372908		-0.0544126	-0.56759	0.570313	0.761476		-0.0780628	-0.736947	0.461155	0.661889
ENSG00000086758	HUWE1		-0.0345224	-0.412361	0.680075	0.816132		0.0770343	1.01031	0.312349	0.566837		0.0125506	0.164276	0.869514	0.93796		0.0297779	0.371784	0.710054	0.84011
ENSG00000086827	ZW10		-0.0849499	-0.748744	0.454011	0.646742		-0.0267592	-0.289438	0.772246	0.893849		-0.0274941	-0.280203	0.779322	0.88802		-0.087405	-0.788187	0.430587	0.636672
ENSG00000086848	ALG9		0.208031	1.77478	0.0759339	0.219341		0.13947	1.45345	0.146098	0.384207		0.156982	1.56471	0.11765	0.326026		0.23338	2.02914	0.0424436	0.15357
ENSG00000086967	MYBPC2		0.293621	2.39683	0.0165377	0.0847577		0.222638	2.19185	0.02839	0.161701		0.718933	5.16062	2.46139e-07	0.000257573		0.978286	5.96754	2.40859e-09	2.11308e-06
ENSG00000087008	ACOX3		0.100455	0.858924	0.390383	0.592523		0.0580065	0.629085	0.529293	0.744582		-0.00669409	-0.0680396	0.945754	0.976287		0.127973	1.10968	0.267137	0.483721
ENSG00000087053	MTMR2		0.217713	2.0383	0.04152	0.152016		0.136636	1.49351	0.135303	0.369297		0.0119594	0.128533	0.897727	0.952419		0.00411088	0.040528	0.967672	0.985307
ENSG00000087074	PPP1R15A		0.0172695	0.189227	0.849915	0.916904		-0.0977076	-1.19218	0.233192	0.488769		0.0424296	0.512757	0.608121	0.786261		0.00305608	0.0348419	0.972206	0.987284
ENSG00000087077	TRIP6		0.488835	3.83677	0.000124661	0.00404219		0.140399	1.4795	0.139006	0.374641		0.212395	2.1246	0.0336198	0.161586		0.269984	2.40866	0.0160112	0.0827568
ENSG00000087085	ACHE		0.219199	1.90575	0.0566831	0.183332		0.0604141	0.652149	0.514305	0.733601		0.117625	1.19557	0.231863	0.468817		0.306343	2.67483	0.00747665	0.0506854
ENSG00000087086	FTL		0.580645	3.65904	0.000253157	0.0064614		0.248508	2.38227	0.0172064	0.124255		0.272774	2.58765	0.00966321	0.0791695		0.185781	1.57965	0.114188	0.285539
ENSG00000087087	SRRT		0.201315	2.27951	0.022637	0.102791		0.101685	1.28225	0.199754	0.451122		0.164217	2.04705	0.0406536	0.181796		0.169937	2.01307	0.0441069	0.157577
ENSG00000087088	BAX		0.54005	3.83774	0.000124172	0.00403768		0.289649	2.70718	0.00678564	0.0751053		0.255168	2.45869	0.0139446	0.0998237		0.222344	1.92736	0.0539346	0.178588
ENSG00000087095	NLK		-0.0392963	-0.363816	0.715995	0.837669		0.150516	1.6044	0.108625	0.329221		-0.0225076	-0.235813	0.813578	0.908264		-0.0145292	-0.138108	0.890155	0.942647
ENSG00000087111	PIGS		0.0124096	0.137703	0.890475	0.938329		-0.0823553	-1.01798	0.308686	0.564397		0.159098	1.93112	0.0534679	0.210867		0.131757	1.51839	0.128916	0.308002
ENSG00000087152	ATXN7L3		0.0513678	0.515553	0.606167	0.762828		-0.21198	-2.32976	0.0198189	0.133424		0.179219	1.97954	0.0477553	0.197119		0.11876	1.22865	0.219201	0.426437
ENSG00000087157	PGS1		-0.0950926	-0.88364	0.376891	0.581008		-0.1122	-1.21793	0.223251	0.477438		-0.151513	-1.57658	0.114893	0.32312		-0.34282	-3.11852	0.00181762	0.0202935
ENSG00000087191	PSMC5		0.0383347	0.386664	0.699005	0.827562		0.0382149	0.44314	0.657664	0.824929		0.200532	2.21748	0.0265906	0.143837		0.148462	1.5419	0.123099	0.299345
ENSG00000087206	UIMC1		0.164478	1.51457	0.129881	0.306301		-0.0319936	-0.353319	0.72385	0.866418		0.0724171	0.762405	0.445818	0.669129		0.00499356	0.047862	0.961826	0.982629
ENSG00000087245	MMP2		0.47151	3.06732	0.00215989	0.0241219		0.107159	1.21458	0.224527	0.478447		0.018966	0.206441	0.836447	0.919592		0.104732	0.928736	0.353026	0.568203
ENSG00000087253	LPCAT2		-0.177283	-1.54382	0.122633	0.295319		-0.128332	-1.51961	0.12861	0.361167		-0.104397	-1.19837	0.230772	0.46735		-0.261667	-2.23439	0.0254573	0.111295
ENSG00000087258	GNAO1		-0.0638025	-0.549383	0.582743	0.746574		0.0559556	0.617243	0.537075	0.750676		-0.153851	-1.54548	0.122231	0.332546		-0.332447	-2.64311	0.00821474	0.0542748
ENSG00000087263	OGFOD1		-0.400703	-3.20575	0.00134711	0.0177827		-0.283611	-2.70481	0.00683425	0.0752094		-0.292964	-2.81918	0.00481471	0.0543888		-0.371859	-3.14237	0.00167584	0.0192906
ENSG00000087266	SH3BP2		-0.105456	-0.956769	0.338684	0.547649		-0.196479	-2.02457	0.0429119	0.200819		-0.0678806	-0.703339	0.481844	0.695836		-0.285197	-2.56905	0.0101978	0.0619786
ENSG00000087269	NOP14		-0.0638184	-0.63634	0.524555	0.701878		-0.0310233	-0.357481	0.720732	0.864563		0.124487	1.37787	0.168243	0.394829		0.0522659	0.539678	0.589419	0.759351
ENSG00000087274	ADD1		-0.0487508	-0.801285	0.422967	0.622266		-0.00840492	-0.145522	0.884299	0.948843		0.134225	2.37326	0.0176317	0.113242		0.200088	3.45277	0.000554862	0.00924315
ENSG00000087299	L2HGDH		-0.301913	-2.51911	0.0117654	0.0696303		-0.114998	-1.21609	0.223951	0.478243		-0.0956075	-0.969036	0.332527	0.569856		-0.0865262	-0.78307	0.433586	0.638761
ENSG00000087301	TXNDC16		-0.112629	-0.966061	0.334014	0.543625		-0.173304	-1.7641	0.0777144	0.276098		-0.203692	-1.98926	0.046673	0.194375		-0.0916874	-0.805087	0.42077	0.627313
ENSG00000087302	RTRAF		0.0989191	1.0946	0.273692	0.483214		0.048802	0.605589	0.544788	0.75629		0.166944	2.02401	0.0429688	0.185832		0.166852	1.91615	0.0553465	0.181508
ENSG00000087303	NID2		0.631481	3.66987	0.000242671	0.00634		0.329673	2.9141	0.00356714	0.0526607		0.0941384	0.976027	0.329051	0.566709		0.0620688	0.544547	0.586065	0.756694
ENSG00000087338	GMCL1		-0.166587	-1.39643	0.162585	0.353067		-0.0375092	-0.417234	0.676508	0.837432		-0.0736828	-0.759696	0.447436	0.669969		0.0391427	0.342786	0.73176	0.855091
ENSG00000087365	SF3B2		-0.0637701	-0.669329	0.503286	0.685925		-0.147403	-1.72014	0.0854077	0.290866		-0.061415	-0.714943	0.474644	0.690018		-0.0554352	-0.604824	0.545296	0.726236
ENSG00000087448	KLHL42		0.237255	1.93818	0.0526017	0.176197		0.104406	1.1126	0.265882	0.52077		0.0963135	0.972536	0.330784	0.568137		0.0429783	0.376197	0.70677	0.837948
ENSG00000087460	GNAS		0.0290534	0.372132	0.709794	0.835183		0.0612292	0.851815	0.394317	0.640563		0.0920336	1.28274	0.199584	0.431764		0.23104	3.07147	0.00213005	0.0226276
ENSG00000087470	DNM1L		-0.130165	-1.16829	0.24269	0.451324		-0.110729	-1.18355	0.236592	0.491797		-0.121157	-1.24066	0.21473	0.449492		-0.251793	-2.26804	0.0233266	0.106341
ENSG00000087502	ERGIC2		0.0259276	0.238927	0.811163	0.893863		0.111641	1.20452	0.22839	0.483717		0.250606	2.52776	0.0114792	0.0887237		0.145389	1.36678	0.171695	0.367085
ENSG00000087586	AURKA		-0.2841	-2.24179	0.0249752	0.109992		-0.247219	-2.37591	0.0175056	0.125316		-0.105599	-1.07408	0.282786	0.521409		-0.0929282	-0.807895	0.419151	0.625709
ENSG00000087842	PIR		0.0661468	0.569256	0.569183	0.738072		0.13535	1.43378	0.151636	0.392067		-0.0242365	-0.24962	0.802881	0.902456		0.00796393	0.0697826	0.944367	0.975355
ENSG00000087884	AAMDC		-0.107733	-0.927506	0.353664	0.561487		-0.0796512	-0.851196	0.394661	0.640563		0.0813511	0.819258	0.412639	0.641011		0.110371	0.969565	0.332263	0.548735
ENSG00000087995	METTL2A		0.0379787	0.332219	0.739724	0.852605		-0.0817179	-0.871968	0.383226	0.631762		0.0526965	0.533365	0.593781	0.77695		-0.0432187	-0.386058	0.699454	0.833393
ENSG00000088035	ALG6		0.314158	2.47379	0.0133687	0.0746222		0.154898	1.59867	0.109895	0.331215		0.0801458	0.809157	0.418425	0.646807		0.0213563	0.187494	0.851273	0.921919
ENSG00000088038	CNOT3		0.00423138	0.0410169	0.967282	0.982826		0.00408482	0.0462309	0.963126	0.986378		-0.0489467	-0.53194	0.594768	0.777702		-0.0203102	-0.203482	0.838759	0.914803
ENSG00000088179	PTPN4		0.000969686	0.00847811	0.993236	0.996563		-0.0895126	-0.952519	0.340834	0.592478		0.0655158	0.661922	0.508021	0.716254		0.218876	1.89351	0.0582898	0.187895
ENSG00000088205	DDX18		-0.0709921	-0.656113	0.511752	0.692513		-0.0147955	-0.16305	0.870479	0.941914		-0.0847	-0.886786	0.375194	0.607692		-0.214933	-2.00733	0.0447142	0.158848
ENSG00000088247	KHSRP		-0.0737961	-0.808459	0.418826	0.61886		0.0648392	0.796523	0.425728	0.664753		-0.0168415	-0.20395	0.838393	0.92017		0.0177959	0.203329	0.838878	0.914803
ENSG00000088256	GNA11		-0.24023	-2.34194	0.0191838	0.0925115		-0.176315	-1.95651	0.0504046	0.219533		-0.03342	-0.37226	0.709699	0.846371		-0.21285	-2.16377	0.0304822	0.125046
ENSG00000088280	ASAP3		-0.0432958	-0.420943	0.673797	0.811985		0.0577844	0.652581	0.514026	0.733567		0.02325	0.253107	0.800185	0.900661		-0.0998288	-0.995352	0.319565	0.537934
ENSG00000088298	EDEM2		0.404159	2.88695	0.0038899	0.0342067		0.206806	2.0778	0.0377279	0.18785		0.276978	2.63464	0.00842258	0.0734501		0.177646	1.5136	0.130127	0.309738
ENSG00000088320	REM1		0.252213	2.0413	0.0412206	0.151208		0.258655	2.45384	0.0141339	0.112205		0.0256664	0.261738	0.793523	0.896312		0.249852	2.08375	0.037183	0.141258
ENSG00000088356	PDRG1		0.0661225	0.583545	0.559527	0.730571		0.070175	0.752872	0.451527	0.683615		0.232182	2.2743	0.0229477	0.13207		0.266918	2.32044	0.0203171	0.0964661
ENSG00000088367	EPB41L1		0.0191753	0.170085	0.864943	0.924453		0.00566188	0.0613449	0.951085	0.979876		-0.204806	-2.02599	0.0427659	0.185486		-0.188384	-1.67605	0.0937293	0.251713
ENSG00000088387	DOCK9		0.0381685	0.346835	0.728715	0.845418		0.0263089	0.287234	0.773933	0.894629		-0.183643	-1.86313	0.062444	0.228261		-0.0804269	-0.749641	0.453471	0.655931
ENSG00000088448	ANKRD10		0.126125	1.19004	0.234031	0.441266		0.124802	1.36492	0.172279	0.41698		-0.0342872	-0.36703	0.713596	0.847787		0.0633085	0.620147	0.535161	0.71806
ENSG00000088538	DOCK3		-0.139494	-1.25845	0.208228	0.409641		-0.0527181	-0.574675	0.565511	0.771269		0.0685029	0.712199	0.476342	0.691272		0.0849889	0.799237	0.424153	0.630072
ENSG00000088543	C3orf18		-0.354557	-2.78144	0.00541175	0.0422623		-0.185308	-1.87159	0.0612628	0.242586		-0.0152066	-0.154003	0.877607	0.942209		-0.172269	-1.49741	0.134288	0.316241
ENSG00000088682	COQ9		-0.232202	-2.14701	0.0317925	0.12831		-0.147265	-1.59483	0.11075	0.332596		-0.153315	-1.61805	0.105653	0.306262		-0.14406	-1.397	0.162413	0.355559
ENSG00000088727	KIF9		0.330103	2.49689	0.0125287	0.0720045		0.249819	2.41253	0.0158422	0.118644		0.286199	2.7166	0.0065957	0.0639083		0.235193	1.96037	0.0499522	0.169616
ENSG00000088756	ARHGAP28		0.340991	2.6036	0.00922517	0.0595909		0.149333	1.55636	0.119621	0.346546		0.298102	2.78607	0.00533516	0.0573028		0.320087	2.5758	0.0100007	0.0613653
ENSG00000088766	CRLS1		0.12797	1.21591	0.22402	0.42971		0.120536	1.32612	0.184801	0.432099		0.18436	1.95133	0.0510174	0.20557		0.114514	1.12623	0.260066	0.475329
ENSG00000088808	PPP1R13B		-0.136593	-1.41852	0.15604	0.344155		-0.0668176	-0.791019	0.428933	0.666232		0.0250506	0.29099	0.771059	0.88419		-0.0295991	-0.322003	0.747451	0.864714
ENSG00000088812	ATRN		0.019214	0.213597	0.830861	0.905686		0.012439	0.154993	0.876827	0.944967		0.0804303	0.985618	0.324321	0.562729		0.020653	0.239643	0.810607	0.900666
ENSG00000088826	SMOX		0.236226	1.97711	0.0480288	0.166174		0.0842824	0.898537	0.368899	0.61817		0.161642	1.60304	0.108925	0.311899		0.412992	3.31049	0.00093133	0.0131356
ENSG00000088827	SIGLEC1		0.766807	3.57814	0.000346052	0.00771977		0.419096	3.45222	0.000556001	0.0205064		0.0704376	0.892495	0.372128	0.604513		0.0803746	0.800488	0.423428	0.629651
ENSG00000088832	FKBP1A		0.372269	3.24491	0.00117489	0.0165535		0.284962	2.8369	0.0045554	0.0603419		0.234372	2.40269	0.0162751	0.10829		0.152804	1.45774	0.144913	0.331694
ENSG00000088833	NSFL1C		-0.0655573	-0.683876	0.494053	0.679131		-0.0647544	-0.766937	0.443119	0.67721		0.123053	1.41836	0.156085	0.379609		0.0864505	0.93579	0.349381	0.564691
ENSG00000088854	DNAAF9		-0.354147	-2.97637	0.00291678	0.0288446		-0.252139	-2.4959	0.0125639	0.105564		-0.215549	-2.16256	0.0305748	0.153554		-0.522279	-4.28015	1.86765e-05	0.000943967
ENSG00000088876	ZNF343		0.0507269	0.437363	0.661848	0.803728		-0.149297	-1.56676	0.117172	0.342912		-0.0268065	-0.276166	0.78242	0.88931		-0.0980065	-0.851476	0.394505	0.604036
ENSG00000088888	MAVS		-0.320195	-3.77173	0.000162122	0.00490582		-0.261919	-3.30671	0.000943998	0.0268835		-0.0837758	-1.10321	0.269936	0.508966		-0.207323	-2.58772	0.00966122	0.0600488
ENSG00000088899	LZTS3		-0.015145	-0.14111	0.887783	0.937376		0.0714694	0.784708	0.432625	0.668973		-0.055786	-0.587203	0.557068	0.750867		-0.0107247	-0.102989	0.917971	0.959911
ENSG00000088930	XRN2		0.117322	1.12115	0.262222	0.471042		0.0317145	0.35649	0.721473	0.865182		0.10493	1.12809	0.259282	0.499207		0.0562353	0.557652	0.577082	0.75166
ENSG00000088970	KIZ		-0.0281896	-0.279545	0.779827	0.87465		0.0527932	0.604247	0.545679	0.756613		0.0300702	0.333283	0.738921	0.864666		0.0212588	0.218331	0.827171	0.908714
ENSG00000088986	DYNLL1		0.849564	5.87174	4.31242e-09	5.72741e-06		0.668749	5.19415	2.05658e-07	0.000263037		0.313053	3.10503	0.00190258	0.0323653		0.627681	5.13876	2.76561e-07	5.13467e-05
ENSG00000089006	SNX5		-0.00184532	-0.0197808	0.984218	0.991993		-0.0287057	-0.347795	0.727994	0.869379		0.129831	1.532	0.125522	0.335862		0.0705824	0.786618	0.431505	0.637293
ENSG00000089009	RPL6		0.160989	1.68347	0.0922837	0.24756		0.0804729	0.957044	0.338545	0.590632		0.230845	2.64295	0.00821865	0.0726612		0.117984	1.28733	0.19798	0.399885
ENSG00000089022	MAPKAPK5		-0.196486	-2.21079	0.0270503	0.116102		-0.28215	-3.3474	0.000815725	0.0248898		0.0402076	0.50313	0.614873	0.790779		-0.0738955	-0.873054	0.382634	0.594961
ENSG00000089048	ESF1		0.0159305	0.1562	0.875875	0.931055		0.0482484	0.548362	0.583443	0.782377		0.156391	1.69703	0.0896903	0.281238		0.221556	2.21117	0.0270243	0.116117
ENSG00000089050	RBBP9		-0.0485154	-0.430945	0.666509	0.807343		-0.0938869	-1.00141	0.316631	0.570371		-0.112905	-1.14054	0.254061	0.493992		-0.189837	-1.68091	0.0927808	0.250059
ENSG00000089053	ANAPC5		-0.0539858	-0.587406	0.556931	0.728504		-0.0175041	-0.214713	0.829991	0.921136		0.16768	1.99727	0.0457958	0.192815		0.15466	1.74231	0.0814551	0.230796
ENSG00000089057	SLC23A2		0.0780727	0.692251	0.48878	0.674299		0.0695027	0.746961	0.455087	0.686837		-0.221671	-2.18668	0.028766	0.14983		-0.242112	-2.13641	0.0326457	0.130436
ENSG00000089060	SLC8B1		0.241792	2.20707	0.0273089	0.116643		0.042409	0.469834	0.638473	0.814887		0.00531803	0.056433	0.954997	0.981627		0.0470505	0.455114	0.649027	0.799289
ENSG00000089063	TMEM230		-0.0879659	-1.07995	0.280164	0.490116		-0.0893891	-1.19775	0.231016	0.486371		-0.0559959	-0.751735	0.45221	0.674536		-0.0721529	-0.926433	0.354221	0.568998
ENSG00000089094	KDM2B		-0.387582	-3.00266	0.00267632	0.0271668		-0.109491	-1.15569	0.247809	0.503332		-0.216311	-2.1093	0.034919	0.165209		-0.0915498	-0.810945	0.417397	0.623981
ENSG00000089101	CFAP61		-0.278819	-2.20907	0.0271699	0.11632		-0.249648	-2.39241	0.016738	0.121559		-0.56635	-4.25347	2.10486e-05	0.00270136		-0.744482	-4.55535	5.2299e-06	0.00043001
ENSG00000089127	OAS1		0.420961	2.88888	0.00386621	0.0341175		0.403829	3.28866	0.00100666	0.0280572		0.0130543	0.141062	0.887821	0.948025		0.0182508	0.163149	0.870401	0.93332
ENSG00000089154	GCN1		-0.222418	-2.24091	0.0250319	0.110033		-0.221052	-2.46106	0.0138528	0.110866		-0.119565	-1.3559	0.17513	0.40367		-0.164803	-1.73787	0.0822344	0.23223
ENSG00000089157	RPLP0		0.312	3.11817	0.00181976	0.0215507		0.190661	2.1641	0.0304565	0.167184		0.185332	2.09957	0.0357664	0.167565		0.243571	2.5657	0.0102969	0.0622517
ENSG00000089159	PXN		-0.10295	-1.0573	0.290374	0.500823		-0.072124	-0.845051	0.398082	0.644086		-0.163654	-1.85494	0.063605	0.230238		-0.176409	-1.86886	0.0616422	0.195149
ENSG00000089163	SIRT4		0.0845886	0.724831	0.468556	0.65783		0.224743	2.1996	0.0278356	0.159729		0.0721598	0.732147	0.464079	0.682891		-0.0232126	-0.203292	0.838907	0.914803
ENSG00000089177	KIF16B		0.0638645	0.550054	0.582282	0.746541		0.0773866	0.83132	0.405793	0.649771		0.152889	1.51839	0.128917	0.341063		0.114982	1.00032	0.317156	0.536012
ENSG00000089195	TRMT6		0.0223667	0.197421	0.843498	0.912706		0.0186812	0.202077	0.839857	0.926336		-0.0213207	-0.216841	0.828332	0.916172		-0.0130979	-0.118185	0.905921	0.95231
ENSG00000089220	PEBP1		-0.233651	-2.59863	0.00935977	0.059989		-0.2014	-2.44766	0.0143789	0.112903		-0.00217923	-0.0270581	0.978413	0.992117		0.0136968	0.161065	0.872042	0.934411
ENSG00000089234	BRAP		0.0241256	0.224737	0.822184	0.90032		0.0238883	0.264083	0.791716	0.903623		0.125825	1.31567	0.188285	0.419541		0.224181	2.10797	0.0350333	0.135918
ENSG00000089248	ERP29		0.248013	2.08874	0.0367312	0.140687		0.228148	2.24773	0.0245933	0.150023		0.357396	3.30317	0.000955978	0.021152		0.227004	1.97855	0.0478665	0.165264
ENSG00000089250	NOS1		-0.131037	-1.11353	0.265479	0.474449		-0.165509	-1.7269	0.0841855	0.288298		-0.119186	-1.22048	0.222283	0.457728		-0.109524	-0.951164	0.341521	0.558026
ENSG00000089280	FUS		-0.112193	-1.27745	0.201442	0.401492		-0.117809	-1.47978	0.138933	0.374621		-0.0372475	-0.467553	0.640104	0.807421		-0.130921	-1.55313	0.120392	0.294723
ENSG00000089289	IGBP1		-0.0740536	-0.796487	0.425749	0.624642		-0.0497885	-0.604343	0.545616	0.756613		0.0206947	0.246458	0.805327	0.904098		0.0473511	0.530373	0.595854	0.763114
ENSG00000089327	FXYD5		1.05583	4.89116	1.00242e-06	0.000209796		0.540091	3.85376	0.000116317	0.009993		0.0208934	0.215285	0.829545	0.916268		0.150327	1.29065	0.196827	0.398605
ENSG00000089335	ZNF302		-0.0695732	-0.726808	0.467343	0.657219		-0.0573061	-0.680522	0.496174	0.718948		-0.0870463	-1.00507	0.314863	0.554696		-0.0718702	-0.778428	0.436317	0.640863
ENSG00000089351	GRAMD1A		0.121412	1.50388	0.132611	0.310577		0.109127	1.47107	0.141273	0.377307		0.153949	2.07385	0.0380934	0.173946		0.174043	2.2463	0.0246846	0.109793
ENSG00000089486	CDIP1		-0.0813738	-0.874444	0.381876	0.585507		-0.0419089	-0.509005	0.610749	0.800214		-0.0419748	-0.499782	0.617229	0.792517		-0.11157	-1.24664	0.212529	0.417763
ENSG00000089597	GANAB		0.00259986	0.0255377	0.979626	0.989956		0.024621	0.280767	0.778889	0.897475		-0.260211	-2.77106	0.00558748	0.0581007		-0.277777	-2.7438	0.00607324	0.0448324
ENSG00000089682	RBM41		-0.0286628	-0.256693	0.797416	0.885496		-0.0706712	-0.760882	0.446727	0.679769		-0.105866	-1.07808	0.280996	0.518993		-0.029188	-0.268217	0.788532	0.887571
ENSG00000089693	MLF2		0.26707	2.9848	0.00283763	0.0284035		0.177516	2.18959	0.0285543	0.162167		0.205025	2.53261	0.0113218	0.0881771		0.396347	4.53678	5.71201e-06	0.000438796
ENSG00000089737	DDX24		-0.0548024	-0.539937	0.58924	0.751467		-0.0627321	-0.714266	0.475063	0.702704		0.0217231	0.239812	0.810476	0.906823		0.198384	1.99688	0.0458387	0.161079
ENSG00000089775	ZBTB25		-0.0455401	-0.420135	0.674386	0.81227		0.0697052	0.761847	0.446152	0.679644		0.0806	0.840745	0.400491	0.6291		0.2576	2.37306	0.0176416	0.087834
ENSG00000089818	NECAP1		-0.21783	-2.09164	0.036471	0.140141		-0.223563	-2.39561	0.0165928	0.121146		-0.327981	-3.42154	0.000622665	0.0169892		-0.24526	-2.43048	0.0150789	0.0800973
ENSG00000089820	ARHGAP4		1.12086	4.53129	5.86236e-06	0.00061347		0.436472	3.42157	0.000622616	0.0222004		0.245793	2.46441	0.0137238	0.0990436		0.415821	3.09093	0.00199532	0.0215461
ENSG00000089847	ANKRD24		0.195289	1.6344	0.102175	0.263945		0.196218	1.96432	0.0494924	0.217446		0.245142	2.35565	0.0184902	0.116306		0.441108	3.42743	0.000609333	0.00994898
ENSG00000089876	DHX32		0.0902688	0.889106	0.373946	0.579005		0.0315579	0.36121	0.717942	0.862723		-0.0676042	-0.743792	0.457002	0.677819		0.0357249	0.364357	0.715591	0.844015
ENSG00000089902	RCOR1		-0.029793	-0.259036	0.795607	0.884708		-0.0473816	-0.510685	0.609572	0.799443		-0.00932655	-0.094464	0.924741	0.967171		0.103272	0.909472	0.363101	0.578259
ENSG00000089916	GPATCH2L		-0.337819	-2.99329	0.00275986	0.0278186		-0.245419	-2.51022	0.0120655	0.102955		-0.243742	-2.49891	0.0124574	0.0937239		-0.450193	-4.00118	6.3027e-05	0.00213435
ENSG00000090006	LTBP4		-0.320318	-2.47486	0.0133289	0.0746222		-0.187619	-1.90107	0.0572934	0.234199		-0.365512	-3.26568	0.001092	0.0226895		-0.77563	-4.68597	2.78639e-06	0.000288957
ENSG00000090013	BLVRB		0.0928916	1.07408	0.282788	0.492835		0.100654	1.28338	0.199358	0.450669		0.109216	1.38316	0.166615	0.393067		0.120166	1.44735	0.1478	0.335368
ENSG00000090020	SLC9A1		0.0624222	0.563939	0.572796	0.740004		0.019783	0.215657	0.829255	0.921102		-0.1621	-1.64705	0.0995474	0.297558		-0.0456985	-0.424741	0.671025	0.814271
ENSG00000090054	SPTLC1		0.0779372	0.699102	0.484489	0.670868		0.00844483	0.091899	0.926778	0.970361		0.0162099	0.166916	0.867437	0.937114		-0.154735	-1.4084	0.159013	0.351143
ENSG00000090060	PAPOLA		-0.0893196	-0.967433	0.333328	0.543484		-0.0339415	-0.415111	0.678061	0.838742		-0.164242	-1.95233	0.050899	0.205543		-0.27362	-3.03186	0.00243049	0.0244585
ENSG00000090061	CCNK		-0.183629	-1.84803	0.0645974	0.199345		-0.19516	-2.18509	0.0288826	0.162995		-0.206791	-2.30392	0.0212273	0.125674		-0.240952	-2.4979	0.0124933	0.0708423
ENSG00000090097	PCBP4		-0.028478	-0.268684	0.788173	0.880385		-0.0650397	-0.719907	0.471582	0.699995		-0.031706	-0.337592	0.735671	0.862742		-0.0574822	-0.558795	0.576302	0.751185
ENSG00000090238	YPEL3		-0.0334752	-0.31787	0.750583	0.859286		-0.0220391	-0.24625	0.805489	0.910153		-0.00989733	-0.105975	0.915602	0.962395		0.00251172	0.0246255	0.980354	0.991291
ENSG00000090263	MRPS33		-0.0890274	-1.08906	0.276129	0.485492		-0.00650241	-0.0876645	0.930143	0.971234		-0.0195293	-0.263471	0.792188	0.896028		0.0370922	0.479158	0.631826	0.788587
ENSG00000090266	NDUFB2		-0.0600019	-0.730285	0.465216	0.65578		-0.0436881	-0.583909	0.559282	0.767547		0.0984806	1.31309	0.189152	0.42074		0.0439172	0.561061	0.574756	0.75037
ENSG00000090273	NUDC		0.0516585	0.555733	0.578394	0.743898		0.00160408	0.0195121	0.984433	0.993582		0.175468	2.0674	0.0386966	0.175442		0.0709639	0.794146	0.427111	0.632995
ENSG00000090316	MAEA		-0.140543	-1.73804	0.0822038	0.230589		-0.121252	-1.63154	0.102776	0.320003		-0.143596	-1.93322	0.0532093	0.210384		-0.177756	-2.29134	0.0219439	0.101895
ENSG00000090339	ICAM1		1.1382	4.73714	2.16757e-06	0.000308035		0.792248	4.43335	9.27815e-06	0.00321936		0.389625	3.40888	0.00065231	0.0172715		0.158049	1.36537	0.172137	0.367619
ENSG00000090372	STRN4		-0.146328	-1.78245	0.0746752	0.217532		-0.136767	-1.80982	0.0703243	0.262232		-0.140655	-1.87173	0.0612438	0.226027		-0.229044	-2.90042	0.00372669	0.0319418
ENSG00000090376	IRAK3		0.0564131	0.500934	0.616417	0.770087		0.0895575	0.956451	0.338844	0.590836		-0.346375	-3.24752	0.00116415	0.0236948		-0.536836	-4.16706	3.08552e-05	0.00133524
ENSG00000090432	MUL1		-0.114285	-1.36218	0.173142	0.366367		-0.134652	-1.74875	0.0803346	0.281415		0.0346755	0.454754	0.649287	0.81217		-0.0134731	-0.168443	0.866234	0.930586
ENSG00000090447	TFAP4		-0.090662	-0.779274	0.435818	0.632295		-0.168056	-1.71729	0.0859254	0.291889		0.0947319	0.952402	0.340893	0.577929		-0.128635	-1.11921	0.263053	0.478735
ENSG00000090470	PDCD7		0.0936434	0.843479	0.39896	0.600401		0.0826455	0.993535	0.320449	0.574772		-0.0255654	-0.291589	0.770601	0.88401		-0.183906	-1.627	0.103737	0.269492
ENSG00000090487	SPG21		0.0618177	0.546697	0.584587	0.748102		0.0864979	0.923843	0.355568	0.607214		0.0954791	0.967123	0.333483	0.570728		-0.0478166	-0.43311	0.664935	0.809954
ENSG00000090520	DNAJB11		0.424622	3.05429	0.00225595	0.0247317		0.285914	2.64141	0.0082562	0.0837331		0.231129	2.23645	0.025322	0.139867		0.173857	1.48518	0.137497	0.321431
ENSG00000090539	CHRD		0.327869	2.62688	0.00861722	0.0568766		0.131368	1.37194	0.170082	0.414397		0.364106	3.32573	0.000881858	0.0202687		0.112845	0.99704	0.318745	0.537343
ENSG00000090554	FLT3LG		0.206381	1.75263	0.0796656	0.226085		0.115697	1.21831	0.223108	0.477359		-0.0380966	-0.385998	0.699498	0.841723		0.0797049	0.710879	0.477159	0.673936
ENSG00000090565	RAB11FIP3		0.369412	3.2291	0.00124182	0.0170784		0.267478	2.69524	0.0070337	0.0767441		0.413778	3.99759	6.39919e-05	0.00494369		0.543482	4.6668	3.05931e-06	0.000303584
ENSG00000090581	GNPTG		0.0637855	0.678339	0.497557	0.681425		0.00283977	0.0342439	0.972683	0.989669		0.0165714	0.195435	0.845053	0.924009		0.10405	1.14917	0.250486	0.465098
ENSG00000090612	ZNF268		0.0750066	0.680804	0.495995	0.680719		0.137704	1.58967	0.11191	0.334336		-0.0777759	-0.884715	0.37631	0.608728		0.0480819	0.444485	0.656692	0.804511
ENSG00000090615	GOLGA3		0.0724808	0.779192	0.435867	0.632295		0.10408	1.25161	0.210713	0.464287		0.0773315	0.918465	0.358375	0.592714		0.0645204	0.72046	0.471242	0.669607
ENSG00000090621	PABPC4		-0.137065	-1.45665	0.145213	0.328721		-0.132085	-1.56889	0.116673	0.342174		0.0584375	0.690476	0.489895	0.702439		0.214732	2.35591	0.0184776	0.0908181
ENSG00000090661	CERS4		0.122255	1.03916	0.298729	0.509432		0.0659947	0.719896	0.471589	0.699995		0.0503087	0.513053	0.607914	0.7861		-0.00313449	-0.0274556	0.978096	0.98997
ENSG00000090674	MCOLN1		0.198251	1.77528	0.0758514	0.219213		0.147323	1.55888	0.119025	0.345112		0.0593317	0.616126	0.537812	0.737492		0.0598633	0.562044	0.574086	0.749835
ENSG00000090686	USP48		-0.0722432	-0.837171	0.402497	0.603509		-0.0405025	-0.521552	0.601982	0.794634		0.00848129	0.108158	0.91387	0.961569		-0.111504	-1.34299	0.179277	0.377268
ENSG00000090776	EFNB1		0.454734	3.69024	0.00022404	0.00602553		0.238345	2.39398	0.0166669	0.121322		0.13237	1.35858	0.174279	0.402271		0.208447	1.91143	0.0559491	0.182859
ENSG00000090857	PDPR		-0.417604	-3.58392	0.000338481	0.00760987		-0.329939	-3.19652	0.00139097	0.0332879		-0.340946	-3.39208	0.000693651	0.017943		-0.388114	-3.52145	0.000429196	0.00780183
ENSG00000090861	AARS1		-0.117738	-1.52825	0.126451	0.301174		-0.120147	-1.68149	0.0926671	0.302698		-0.0745723	-1.05739	0.290334	0.529305		-0.326127	-4.35932	1.30467e-05	0.00075085
ENSG00000090863	GLG1		0.122648	1.18406	0.236389	0.444107		0.0982383	1.09888	0.271821	0.526401		0.0212652	0.231802	0.816692	0.909797		0.257391	2.52137	0.01169	0.0677921
ENSG00000090905	TNRC6A		-0.481323	-3.88147	0.000103826	0.00354641		-0.255984	-2.55279	0.0106864	0.0959805		-0.261672	-2.61543	0.00891151	0.075817		-0.152327	-1.42081	0.155373	0.346273
ENSG00000090924	PLEKHG2		0.112585	0.959363	0.337376	0.54645		0.0604973	0.663794	0.506822	0.727163		-0.115913	-1.17502	0.239989	0.477117		-0.0534022	-0.466635	0.640761	0.793353
ENSG00000090975	PITPNM2		0.0939165	0.875763	0.381159	0.585002		0.0423005	0.467811	0.63992	0.815353		-0.0115552	-0.122438	0.902552	0.954936		-0.0868105	-0.835457	0.40346	0.611405
ENSG00000090989	EXOC1		-0.104873	-0.917953	0.358643	0.565681		0.0979149	1.04021	0.298243	0.553366		0.0570882	0.579561	0.56221	0.755234		0.0348499	0.314281	0.753308	0.868825
ENSG00000091009	RBM27		-0.000449718	-0.00393411	0.996861	0.998162		-0.0307234	-0.33173	0.740093	0.877106		-0.163044	-1.61819	0.105621	0.306249		-0.0835851	-0.743765	0.457019	0.658663
ENSG00000091039	OSBPL8		0.0366125	0.315562	0.752335	0.860164		0.0147362	0.161775	0.871483	0.94243		-0.119435	-1.20294	0.229001	0.465236		-0.182717	-1.55741	0.119374	0.2933
ENSG00000091073	DTX2		-0.00718803	-0.0739227	0.941072	0.968092		-0.0739375	-0.864491	0.387318	0.634831		0.0572976	0.653426	0.513482	0.720303		0.0149431	0.159111	0.873582	0.934988
ENSG00000091127	PUS7		0.0524283	0.468003	0.639782	0.787398		0.0815378	0.95279	0.340697	0.592444		-0.0864725	-0.945636	0.344334	0.581263		-0.188654	-1.63656	0.101722	0.266003
ENSG00000091136	LAMB1		0.309588	2.44165	0.0146203	0.0785319		0.176671	1.79617	0.0724672	0.266572		0.202551	1.97904	0.0478114	0.197119		0.136248	1.17981	0.238077	0.450013
ENSG00000091140	DLD		-0.349448	-3.02911	0.00245279	0.0257376		-0.274638	-2.72649	0.00640113	0.0722386		-0.259861	-2.61982	0.00879773	0.0753502		-0.284058	-2.6066	0.00914473	0.0580557
ENSG00000091157	WDR7		-0.172167	-1.43952	0.150003	0.334973		-0.124787	-1.33146	0.183039	0.430084		-0.0395504	-0.407467	0.683665	0.832268		-0.0426678	-0.373381	0.708865	0.839567
ENSG00000091164	TXNL1		-0.068343	-0.811643	0.416996	0.617361		-0.0542911	-0.711094	0.477026	0.70389		0.0560079	0.729268	0.465838	0.683784		-0.0246791	-0.306328	0.759355	0.87263
ENSG00000091262	ABCC6		-0.609204	-3.88936	0.000100509	0.00344334		-0.360405	-3.10805	0.00188326	0.0384918		-0.231197	-2.23282	0.0255611	0.140488		-0.264886	-2.20811	0.0272369	0.116551
ENSG00000091409	ITGA6		0.0391802	0.374372	0.708127	0.834229		0.0256897	0.288224	0.773175	0.89435		-0.132904	-1.41763	0.156299	0.379737		-0.122342	-1.20086	0.229804	0.439779
ENSG00000091436	MAP3K20		-0.180286	-1.88303	0.059696	0.189666		-0.135253	-1.58946	0.111957	0.334388		0.0198856	0.232677	0.816012	0.909503		-0.0861913	-0.943427	0.345463	0.561115
ENSG00000091482	SMPX		-0.0100984	-0.102875	0.918062	0.955049		-0.0313367	-0.366023	0.714348	0.860671		0.0724656	0.82054	0.411908	0.640281		-0.0122003	-0.128925	0.897417	0.947122
ENSG00000091483	FH		-0.122519	-1.36685	0.171673	0.364937		-0.201035	-2.42819	0.0151746	0.116063		-0.175179	-2.13971	0.0323779	0.158664		-0.248991	-2.86226	0.00420636	0.0349339
ENSG00000091490	SEL1L3		0.298172	2.30385	0.021231	0.0990095		0.148636	1.664	0.0961119	0.309039		0.0868117	0.953522	0.340326	0.57729		0.246151	2.07508	0.037979	0.143341
ENSG00000091513	TF		0.0455249	0.411729	0.680538	0.816262		0.100663	1.07954	0.280348	0.535883		-0.0813271	-0.836552	0.402844	0.630652		0.118713	1.09616	0.273009	0.490343
ENSG00000091527	CDV3		-0.114247	-1.25667	0.208872	0.41036		-0.198431	-2.36997	0.0177895	0.126657		0.0626487	0.761603	0.446297	0.669129		-0.0747043	-0.857073	0.391405	0.60161
ENSG00000091542	ALKBH5		-0.1386	-1.51125	0.130725	0.307537		-0.174294	-2.08659	0.0369254	0.185448		0.0638632	0.771643	0.440326	0.665257		0.06737	0.767956	0.442513	0.645598
ENSG00000091592	NLRP1		0.225925	1.87212	0.0611903	0.192321		0.0931686	0.992124	0.321137	0.57499		-0.056246	-0.568399	0.569764	0.761029		-0.0264079	-0.232784	0.815929	0.90344
ENSG00000091640	SPAG7		-0.195279	-2.0307	0.0422859	0.153308		-0.204936	-2.34794	0.0188778	0.129501		0.00227163	0.0265321	0.978833	0.992368		0.130319	1.41979	0.155668	0.346662
ENSG00000091656	ZFHX4		-0.166295	-1.59198	0.111389	0.278557		-0.104559	-1.16609	0.24358	0.497577		-0.198159	-2.1163	0.0343194	0.163202		-0.182224	-1.80492	0.0710871	0.212873
ENSG00000091732	ZC3HC1		-0.0513184	-0.61651	0.537558	0.712801		-0.0338852	-0.448573	0.65374	0.822516		0.0713173	0.937127	0.348693	0.584557		0.122286	1.53316	0.125236	0.302728
ENSG00000091831	ESR1		0.0628018	0.541101	0.588438	0.750744		-0.178594	-1.83364	0.066708	0.254685		-0.071253	-0.733363	0.463337	0.682117		-0.088662	-0.77203	0.440096	0.643786
ENSG00000091879	ANGPT2		0.193504	1.60951	0.107505	0.272155		0.225199	2.20288	0.0276034	0.158873		0.0252343	0.257399	0.796871	0.898411		-0.011696	-0.102471	0.918382	0.959911
ENSG00000091947	TMEM101		0.130263	1.34853	0.177487	0.371797		-0.0330924	-0.39165	0.695317	0.847949		0.115054	1.32621	0.18477	0.415397		0.085809	0.927671	0.353578	0.568657
ENSG00000091986	CCDC80		1.8114	5.33673	9.46358e-08	5.44676e-05		0.489307	3.61804	0.000296844	0.0151581		0.253828	2.70433	0.00684418	0.0653262		0.271963	2.33711	0.0194335	0.093773
ENSG00000092010	PSME1		0.569531	4.37502	1.2142e-05	0.000957306		0.470994	4.03236	5.52195e-05	0.0071444		0.312117	3.05942	0.00221768	0.0351621		0.508519	4.26332	2.01412e-05	0.000974139
ENSG00000092020	PPP2R3C		0.102681	0.978762	0.327698	0.538183		-0.0159016	-0.178613	0.858242	0.93509		-0.135083	-1.43852	0.150286	0.371893		0.140382	1.37849	0.168053	0.362916
ENSG00000092036	HAUS4		0.0615993	0.549797	0.582459	0.746541		0.112756	1.19704	0.231292	0.486398		-0.0148182	-0.151702	0.879422	0.943081		0.18629	1.67506	0.0939222	0.251837
ENSG00000092054	MYH7		-0.326208	-2.45031	0.0142734	0.0775007		-0.267676	-2.61091	0.00903018	0.0880318		-0.16424	-1.75911	0.0785594	0.260304		-0.191315	-1.66477	0.0959596	0.255161
ENSG00000092068	SLC7A8		-0.173808	-1.50066	0.133443	0.311701		-0.0791304	-0.845965	0.397572	0.643483		-0.293194	-2.79752	0.00514968	0.056309		-0.337499	-2.84616	0.004425	0.0362793
ENSG00000092094	OSGEP		0.0253865	0.262691	0.792789	0.882962		0.0665018	0.782902	0.433685	0.669834		-0.00924144	-0.106329	0.915321	0.962301		-0.0596454	-0.640838	0.521628	0.708473
ENSG00000092096	SLC22A17		0.0421455	0.363473	0.716251	0.837883		-0.0121454	-0.132482	0.894603	0.954664		-0.174221	-1.71999	0.0854343	0.273269		-0.0536604	-0.47021	0.638205	0.791891
ENSG00000092098	RNF31		0.0821821	0.909009	0.363345	0.569741		0.0780419	0.964239	0.334926	0.587501		0.322253	3.80353	0.000142649	0.00748941		0.217492	2.48117	0.0130952	0.0729371
ENSG00000092108	SCFD1		-0.0761325	-0.843336	0.39904	0.600401		-0.013195	-0.164275	0.869514	0.941667		0.0226955	0.277917	0.781076	0.889109		0.0281937	0.326178	0.74429	0.862705
ENSG00000092140	G2E3		-0.0601015	-0.519037	0.603735	0.761266		0.0887323	0.946235	0.344029	0.595327		-0.186752	-1.83482	0.0665322	0.236912		-0.227848	-1.93807	0.0526142	0.176007
ENSG00000092148	HECTD1		-0.223025	-2.29444	0.0217654	0.100017		-0.110832	-1.30194	0.192938	0.443296		-0.14648	-1.6852	0.0919492	0.284753		-0.0922218	-0.999018	0.317786	0.536672
ENSG00000092199	HNRNPC		-0.00677815	-0.079155	0.936909	0.965437		0.0615795	0.794681	0.426799	0.665313		-0.0124934	-0.160061	0.872833	0.939253		0.0370874	0.452078	0.651213	0.80095
ENSG00000092201	SUPT16H		0.119732	1.22285	0.221387	0.426817		0.0526553	0.616696	0.537435	0.750808		0.0268316	0.306401	0.7593	0.876836		0.0559126	0.595084	0.551787	0.731333
ENSG00000092203	TOX4		-0.00986743	-0.096765	0.922913	0.957936		-0.0339447	-0.386415	0.699189	0.850689		0.0126786	0.139311	0.889204	0.948693		0.0486169	0.492868	0.622106	0.782202
ENSG00000092208	GEMIN2		0.188107	1.61445	0.106429	0.270263		0.0513761	0.552911	0.580324	0.779204		-0.0253981	-0.257869	0.796508	0.898253		-0.0112747	-0.101341	0.91928	0.960413
ENSG00000092330	TINF2		0.163206	1.47377	0.140543	0.321373		0.113497	1.21868	0.222964	0.477318		0.211764	2.14554	0.0319099	0.157106		0.0719701	0.67637	0.498806	0.692163
ENSG00000092421	SEMA6A		0.0398594	0.346727	0.728796	0.845427		0.0332391	0.359	0.719595	0.863559		-0.295064	-2.78308	0.00538457	0.0573375		-0.24248	-2.07336	0.0381387	0.143833
ENSG00000092439	TRPM7		-0.167222	-1.41033	0.158441	0.34771		-0.141233	-1.46918	0.141784	0.377971		-0.0990101	-0.99536	0.319561	0.557935		-0.0195602	-0.172059	0.863391	0.928978
ENSG00000092529	CAPN3		-0.116499	-1.16182	0.245309	0.453996		-0.0954125	-1.09092	0.275307	0.530433		-0.00693703	-0.0776247	0.938127	0.972425		-0.0260545	-0.270516	0.786764	0.886679
ENSG00000092531	SNAP23		-0.240071	-2.40142	0.0163316	0.0840379		-0.0533787	-0.624347	0.532399	0.747008		-0.240638	-2.67261	0.0075264	0.0688136		-0.134545	-1.42158	0.155149	0.346109
ENSG00000092607	TBX15		-0.273815	-2.94062	0.00327557	0.0308366		-0.29426	-3.36784	0.000757604	0.0238926		-0.156309	-1.87871	0.0602846	0.224212		-0.0859708	-0.981557	0.326318	0.544034
ENSG00000092820	EZR		0.470427	3.26941	0.00107773	0.0156532		0.403199	3.31261	0.000924302	0.0267328		0.232922	2.25153	0.024352	0.137208		0.507865	3.67752	0.000235515	0.00527502
ENSG00000092841	MYL6		0.339244	2.94329	0.00324747	0.0307668		0.205057	2.11992	0.0340128	0.176759		0.186366	1.9118	0.0559017	0.216007		0.19126	1.78645	0.0740268	0.21818
ENSG00000092847	AGO1		-0.354726	-3.0369	0.00239021	0.0254714		-0.366167	-3.38955	0.000700082	0.0229422		-0.197422	-2.01046	0.044382	0.189567		-0.281191	-2.55542	0.0106061	0.0634214
ENSG00000092871	RFFL		0.121478	1.06972	0.284747	0.494601		0.201228	2.03274	0.0420786	0.199574		0.217575	2.14664	0.0318217	0.156874		0.23053	2.03402	0.0419501	0.15291
ENSG00000092929	UNC13D		-0.252967	-2.15864	0.0308778	0.125862		-0.0957831	-1.02151	0.307015	0.563015		-0.21749	-2.15026	0.0315349	0.155824		-0.171262	-1.53717	0.124253	0.301237
ENSG00000092931	MFSD11		0.0943965	0.922066	0.356494	0.563837		0.0752278	0.851467	0.39451	0.640563		-0.0148388	-0.163224	0.870342	0.938151		-0.134156	-1.35418	0.175679	0.372762
ENSG00000092964	DPYSL2		0.16414	1.48885	0.136527	0.316209		0.188085	1.95856	0.0501639	0.218975		-0.211322	-2.14524	0.0319335	0.157156		-0.126335	-1.18557	0.235794	0.447638
ENSG00000092969	TGFB2		0.0549157	0.480768	0.630682	0.780676		0.104568	1.107	0.268295	0.523093		-0.036804	-0.37364	0.708672	0.845698		0.207719	1.82353	0.0682232	0.207707
ENSG00000092978	GPATCH2		0.338733	2.55845	0.010514	0.0647896		0.215581	2.14238	0.0321631	0.171992		0.0818996	0.837963	0.402052	0.630621		0.154997	1.32904	0.183833	0.382659
ENSG00000093000	NUP50		0.106988	0.924734	0.355104	0.562743		-0.0766559	-0.819419	0.412548	0.65357		-0.113801	-1.14045	0.254099	0.493992		-0.00802098	-0.0713078	0.943153	0.974738
ENSG00000093010	COMT		0.238611	2.71127	0.00670269	0.0484031		0.194333	2.40942	0.0159781	0.118968		0.184112	2.30749	0.0210273	0.125155		0.187145	2.23627	0.0253339	0.110924
ENSG00000093072	ADA2		0.601632	3.52555	0.000422603	0.00882864		0.30681	2.79421	0.00520274	0.0644658		0.00721675	0.0766784	0.938879	0.972437		0.0759122	0.668506	0.50381	0.696157
ENSG00000093100			0.403839	2.82839	0.00467832	0.0385208		0.384588	3.20129	0.00136816	0.0329475		0.424996	3.5882	0.000332971	0.0118664		0.519815	3.56297	0.000366685	0.0070466
ENSG00000093144	ECHDC1		-0.00454977	-0.0448011	0.964266	0.980958		0.0625815	0.712738	0.476008	0.703108		0.00921892	0.101673	0.919016	0.964251		-0.0353388	-0.360178	0.718714	0.845897
ENSG00000093167	LRRFIP2		0.0424083	0.512248	0.608477	0.764232		0.0685837	0.908867	0.36342	0.613245		0.182051	2.38727	0.0169741	0.11073		0.326236	4.03901	5.36768e-05	0.00188376
ENSG00000093183	SEC22C		-0.121268	-1.13878	0.254793	0.463766		-0.0952683	-1.04821	0.29454	0.549939		0.00395004	0.042107	0.966413	0.987693		0.0569581	0.553877	0.579663	0.753699
ENSG00000094631	HDAC6		-0.125603	-1.81714	0.0691953	0.207802		-0.0769999	-1.19071	0.233769	0.489435		-0.0986038	-1.54588	0.122133	0.332504		-0.110042	-1.67332	0.0942646	0.252383
ENSG00000094796	KRT31		0.00306074	0.0266458	0.978742	0.989521		-0.162974	-1.71724	0.0859361	0.291889		-0.0499252	-0.521133	0.602274	0.782455		0.0338008	0.297171	0.766336	0.876258
ENSG00000094841	UPRT		-0.0180336	-0.15559	0.876356	0.931204		-0.00167665	-0.0183913	0.985327	0.993727		-0.0680643	-0.691413	0.489306	0.70177		0.0267483	0.234289	0.814761	0.902797
ENSG00000094880	CDC23		-0.040763	-0.392028	0.695037	0.825635		-0.0184876	-0.208294	0.835	0.923934		-0.103665	-1.11937	0.262984	0.502377		-0.172992	-1.70445	0.0882972	0.242682
ENSG00000094914	AAAS		-0.0247417	-0.221449	0.824743	0.901827		0.0412579	0.446835	0.654994	0.823374		0.0422102	0.432471	0.665399	0.822707		-0.00699469	-0.0642117	0.948802	0.977261
ENSG00000094916	CBX5		-0.0289989	-0.268618	0.788224	0.880385		-0.17894	-1.88058	0.0600288	0.239844		0.09703	1.01297	0.311073	0.550734		0.127148	1.20338	0.228827	0.438608
ENSG00000094963	FMO2		-0.228411	-1.88285	0.059721	0.189693		-0.110398	-1.16833	0.242673	0.496812		-0.379802	-3.38403	0.000714299	0.0184357		-0.806867	-5.00282	5.64983e-07	8.90893e-05
ENSG00000094975	SUCO		-0.0217827	-0.189304	0.849855	0.916904		0.050805	0.568807	0.569487	0.772583		-0.227267	-2.23286	0.0255582	0.140488		0.004615	0.0405483	0.967656	0.985307
ENSG00000095002	MSH2		0.00768296	0.0691621	0.944861	0.970577		0.0705489	0.760857	0.446743	0.679769		-0.169553	-1.71029	0.087213	0.276808		0.0783119	0.722749	0.469834	0.668429
ENSG00000095015	MAP3K1		0.127903	1.09004	0.275696	0.485325		0.152403	1.57397	0.115495	0.34045		-0.0450101	-0.4555	0.648749	0.811785		-0.184136	-1.57913	0.114307	0.285555
ENSG00000095059	DHPS		-0.258305	-2.19584	0.0281034	0.118802		-0.176217	-1.80723	0.0707266	0.263005		-0.0864613	-0.878307	0.379777	0.611757		-0.148948	-1.33838	0.180772	0.379022
ENSG00000095066	HOOK2		0.149137	1.43946	0.150021	0.334973		0.0971294	1.08884	0.276227	0.531534		0.0949201	1.03349	0.301373	0.540629		-0.198733	-1.97128	0.0486913	0.166741
ENSG00000095139	ARCN1		0.0896267	1.02172	0.306914	0.518094		0.0260668	0.331264	0.740445	0.87724		-0.173913	-2.16398	0.0304658	0.153476		-0.0691781	-0.823905	0.409993	0.617808
ENSG00000095209	TMEM38B		-0.148076	-1.44611	0.148146	0.332549		-0.0629719	-0.71634	0.473781	0.701711		-0.0441	-0.486493	0.626618	0.798847		-0.0721729	-0.735373	0.462112	0.662273
ENSG00000095261	PSMD5		-0.0940226	-0.992946	0.320736	0.532372		0.0327235	0.394405	0.693282	0.847489		-0.176277	-2.02395	0.042975	0.185832		0.0598232	0.655143	0.512376	0.70172
ENSG00000095319	NUP188		0.112057	1.3039	0.192266	0.390198		0.0362256	0.467923	0.63984	0.815353		-0.0847296	-1.084	0.278363	0.516895		0.0338278	0.413487	0.67925	0.819672
ENSG00000095321	CRAT		-0.123618	-1.14449	0.252421	0.461073		-0.0806852	-0.884015	0.376688	0.625694		-0.0916311	-0.962622	0.335737	0.573053		-0.140965	-1.34247	0.179443	0.37741
ENSG00000095370	SH2D3C		0.0491186	0.443067	0.657717	0.800146		-0.0471271	-0.511548	0.608967	0.799008		-0.241905	-2.39886	0.0164461	0.108796		-0.38282	-3.28951	0.00100362	0.0137775
ENSG00000095380	NANS		0.285134	2.26432	0.0235543	0.105747		0.117094	1.24243	0.214079	0.467383		0.164307	1.63143	0.102799	0.303088		0.262101	2.17213	0.0298456	0.123093
ENSG00000095383	TBC1D2		0.120542	1.03762	0.299449	0.510207		0.17805	1.8075	0.0706845	0.263005		0.140194	1.39677	0.162482	0.386912		0.232683	1.99411	0.04614	0.161581
ENSG00000095485	CWF19L1		-0.144781	-1.35104	0.176684	0.370863		0.1021	1.1204	0.262542	0.51722		-0.118026	-1.24714	0.212346	0.446514		-0.125185	-1.21111	0.225852	0.434602
ENSG00000095564	BTAF1		-0.146151	-1.44043	0.149745	0.334809		-0.161327	-1.79651	0.0724135	0.266566		-0.205766	-2.24277	0.0249116	0.138731		-0.214916	-2.17652	0.0295163	0.122261
ENSG00000095574	IKZF5		-0.198506	-1.76721	0.0771935	0.221977		-0.183411	-1.90008	0.0574221	0.234558		-0.304141	-2.97594	0.00292096	0.0411194		-0.30421	-2.71718	0.00658406	0.047074
ENSG00000095637	SORBS1		-0.441969	-3.28484	0.0010204	0.0151364		-0.416067	-3.45503	0.000550232	0.0204441		-0.428884	-3.74737	0.000178696	0.00867918		-0.589978	-4.27182	1.93888e-05	0.000957871
ENSG00000095787	WAC		-0.196451	-1.83287	0.0668223	0.203677		-0.161473	-1.74021	0.0818224	0.283607		-0.289987	-2.96815	0.00299599	0.0416508		-0.24469	-2.33889	0.0193411	0.0934409
ENSG00000095794	CREM		0.000498132	0.0049307	0.996066	0.9978		0.00120268	0.0137944	0.988994	0.995738		-0.0163144	-0.18162	0.855881	0.930404		-0.0528421	-0.544833	0.585869	0.75664
ENSG00000095906	NUBP2		-0.0587202	-0.627671	0.530219	0.706325		-0.167927	-1.97435	0.0483419	0.214774		0.0725603	0.857527	0.391153	0.621254		0.0628223	0.69822	0.48504	0.681222
ENSG00000095951	HIVEP1		0.234691	1.96861	0.0489983	0.16854		0.118213	1.243	0.213868	0.467202		-0.100122	-1.00708	0.313894	0.553536		0.121118	1.07283	0.283346	0.500706
ENSG00000096060	FKBP5		-0.504001	-3.79905	0.00014525	0.00450351		-0.488336	-3.96546	7.32555e-05	0.0082671		-0.119852	-1.21249	0.225324	0.461596		-0.0452615	-0.412225	0.680174	0.820357
ENSG00000096063	SRPK1		0.0312755	0.29121	0.770891	0.870741		-0.013073	-0.144474	0.885126	0.949197		-0.080822	-0.849059	0.395849	0.625466		-0.225947	-2.11287	0.0346122	0.134929
ENSG00000096070	BRPF3		-0.14604	-1.43616	0.150958	0.336693		-0.167096	-1.8528	0.0639105	0.248647		-0.0977655	-1.07916	0.280516	0.518473		0.0289215	0.296902	0.766541	0.876319
ENSG00000096080	MRPS18A		-0.199767	-2.18056	0.0292161	0.121752		-0.187354	-2.24576	0.0247193	0.1505		-0.127676	-1.54673	0.121929	0.332117		-0.205034	-2.33183	0.0197094	0.0947288
ENSG00000096093	EFHC1		0.181074	1.51732	0.129187	0.305047		0.117684	1.30091	0.19329	0.443573		-0.101734	-1.07203	0.283708	0.522521		0.297555	2.40534	0.0161573	0.0831042
ENSG00000096384	HSP90AB1		-0.063929	-0.6062	0.544382	0.718539		-0.0558595	-0.621713	0.534131	0.748315		0.210007	2.19532	0.0281408	0.148236		0.0989434	0.965963	0.334063	0.550546
ENSG00000096401	CDC5L		-0.23436	-2.57438	0.0100419	0.063096		-0.160864	-1.96249	0.049706	0.217791		-0.0123365	-0.151808	0.879338	0.943081		-0.00777548	-0.0905051	0.927886	0.966247
ENSG00000096433	ITPR3		0.12324	1.11191	0.266176	0.4754		0.0453014	0.493424	0.621713	0.804648		-0.162908	-1.66068	0.0967784	0.292854		-0.0499146	-0.466916	0.64056	0.793189
ENSG00000096654	ZNF184		0.144173	1.23735	0.215956	0.419627		0.0853515	0.909798	0.362929	0.61296		-0.0834009	-0.840437	0.400663	0.629286		0.0575281	0.512748	0.608128	0.771575
ENSG00000096717	SIRT1		-0.223026	-2.05321	0.0400518	0.148818		-0.111096	-1.21499	0.224368	0.478439		-0.224191	-2.32787	0.0199192	0.121768		-0.263846	-2.49828	0.0124798	0.0708392
ENSG00000096746	HNRNPH3		-0.050232	-0.503387	0.614692	0.768348		-0.0117097	-0.135484	0.892229	0.953174		-0.139701	-1.55019	0.121096	0.330916		-0.121776	-1.25847	0.20822	0.412768
ENSG00000096872	IFT74		0.203699	1.76317	0.0778712	0.223145		0.0499272	0.538748	0.590061	0.787591		-0.0886623	-0.898874	0.36872	0.601436		0.0173389	0.157454	0.874887	0.935168
ENSG00000096968	JAK2		-0.345159	-2.57857	0.00992088	0.062404		-0.148518	-1.57832	0.114492	0.338883		-0.230384	-2.26514	0.0235039	0.134071		-0.21315	-1.79415	0.0727891	0.215787
ENSG00000097007	ABL1		-0.029715	-0.34106	0.733059	0.848149		-0.113653	-1.43378	0.151635	0.392067		-0.124171	-1.5594	0.118901	0.327589		-0.082999	-0.993041	0.32069	0.539237
ENSG00000097033	SH3GLB1		0.241145	2.06436	0.038984	0.146028		0.191074	1.94308	0.0520064	0.222959		0.273669	2.65136	0.00801686	0.071759		0.348119	2.96424	0.00303429	0.0282899
ENSG00000099139	PCSK5		0.251116	2.02976	0.0423804	0.153428		0.0939433	1.0104	0.312302	0.566837		-0.032104	-0.327704	0.743136	0.866462		0.0268974	0.235503	0.813818	0.902405
ENSG00000099203	TMED1		-0.00804024	-0.0875981	0.930196	0.962038		-0.00677474	-0.0832381	0.933662	0.973324		0.125313	1.49998	0.133619	0.347962		0.064857	0.734401	0.462704	0.662956
ENSG00000099204	ABLIM1		-0.422408	-3.1428	0.00167343	0.0204827		-0.251867	-2.41111	0.015904	0.118646		-0.325002	-3.00588	0.00264817	0.0389311		-0.506695	-3.79412	0.000148169	0.00389401
ENSG00000099219	ERMP1		-0.208179	-1.84265	0.0653803	0.201291		-0.128999	-1.37003	0.170676	0.414746		-0.100728	-1.03585	0.30027	0.539642		-0.129151	-1.19448	0.23229	0.442624
ENSG00000099246	RAB18		-0.0616752	-0.584541	0.558857	0.73011		-0.0922006	-1.01817	0.308596	0.564397		-0.0121054	-0.129638	0.896853	0.952032		0.0446422	0.437335	0.661869	0.807586
ENSG00000099250	NRP1		0.0404363	0.390021	0.696521	0.826137		0.159852	1.7443	0.0811061	0.282737		-0.125094	-1.34561	0.178427	0.407514		-0.28091	-2.71353	0.00665707	0.0473607
ENSG00000099260	PALMD		0.087462	1.14938	0.2504	0.459132		0.156258	2.19422	0.0282199	0.16121		0.0315384	0.451468	0.651652	0.813576		0.277816	3.78789	0.000151934	0.00393899
ENSG00000099282	TSPAN15		0.439245	3.23154	0.00123124	0.0169734		0.246916	2.37357	0.0176171	0.1258		0.263887	2.51458	0.0119173	0.0910892		0.266644	2.23677	0.0253011	0.110865
ENSG00000099284	MACROH2A2		0.172009	1.46449	0.14306	0.325318		0.113874	1.19955	0.230313	0.485911		0.0458086	0.463375	0.643096	0.80877		0.0928461	0.821325	0.411461	0.619238
ENSG00000099290	WASHC2A		-0.0909813	-0.860787	0.389355	0.591588		-0.149139	-1.61547	0.106208	0.32492		-0.058305	-0.623271	0.533106	0.733583		-0.0348534	-0.341615	0.73264	0.855577
ENSG00000099308	MAST3		0.105905	0.905152	0.365385	0.571376		0.108104	1.1479	0.251009	0.50596		-0.00071291	-0.00724623	0.994218	0.997996		0.101695	0.885752	0.375751	0.588748
ENSG00000099326	MZF1		0.243113	2.64069	0.00827383	0.0554115		0.347148	3.91075	9.20081e-05	0.00897547		0.105306	1.27644	0.2018	0.434403		0.240538	2.73018	0.00633004	0.0458848
ENSG00000099330	OCEL1		0.160046	1.52604	0.127001	0.302109		0.168619	1.82981	0.0672778	0.255586		0.283729	2.9549	0.00312771	0.0429118		0.31459	3.02269	0.00250536	0.0249258
ENSG00000099331	MYO9B		0.0465129	0.404171	0.686087	0.819843		-0.0203331	-0.219998	0.825873	0.919817		-0.0592936	-0.598807	0.549302	0.745726		-0.112479	-0.989469	0.322434	0.540621
ENSG00000099341	PSMD8		0.106673	1.06741	0.285785	0.49588		0.101338	1.1591	0.246416	0.501946		0.0381483	0.427555	0.668975	0.82425		0.0192504	0.200454	0.841125	0.91618
ENSG00000099364	FBXL19		0.42121	3.16654	0.00154265	0.0193229		0.0510712	0.550146	0.582219	0.781201		0.0757416	0.763402	0.445224	0.668969		0.136706	1.1966	0.231462	0.441703
ENSG00000099377	HSD3B7		1.46547	4.85363	1.2122e-06	0.000238658		0.335323	3.04704	0.00231108	0.0427011		0.275592	2.82135	0.00478224	0.0543309		0.385751	2.96667	0.00301043	0.0281959
ENSG00000099381	SETD1A		-0.187409	-2.06883	0.0385621	0.145109		-0.18118	-2.19339	0.0282795	0.161273		-0.101377	-1.24028	0.214873	0.449544		-0.0659324	-0.764942	0.444306	0.647312
ENSG00000099385	BCL7C		0.452103	3.72351	0.000196468	0.00549044		0.211085	2.17009	0.0300001	0.165603		0.477848	4.39526	1.10642e-05	0.00205372		0.529356	4.44223	8.903e-06	0.000589937
ENSG00000099622	CIRBP		-0.164057	-1.73736	0.0823229	0.230789		-0.148536	-1.75464	0.0793206	0.279908		-0.00965099	-0.114102	0.909157	0.958889		-0.0781595	-0.866509	0.386211	0.597698
ENSG00000099624	ATP5F1D		-0.102054	-0.967933	0.333078	0.543376		-0.101093	-1.11579	0.264511	0.51941		0.093501	0.99884	0.317872	0.556804		0.111539	1.09137	0.275109	0.491736
ENSG00000099783	HNRNPM		-0.0324596	-0.350972	0.725609	0.843686		-0.0228403	-0.27867	0.780498	0.897803		0.134192	1.59395	0.110948	0.315729		0.150633	1.68493	0.0920013	0.248831
ENSG00000099785	MARCHF2		0.0267496	0.310858	0.755908	0.861596		-0.0158683	-0.204632	0.83786	0.925319		0.20913	2.63603	0.00838814	0.0733331		0.280603	3.34993	0.000808325	0.0118379
ENSG00000099795	NDUFB7		-0.0487962	-0.557273	0.577341	0.743126		-0.0908402	-1.14721	0.251294	0.50596		0.114875	1.43818	0.150384	0.371893		0.108303	1.28828	0.197648	0.399426
ENSG00000099797	TECR		0.011271	0.0988512	0.921256	0.957116		0.0225222	0.24339	0.807704	0.91163		-0.00337191	-0.0342233	0.972699	0.989986		0.16203	1.42768	0.153385	0.343504
ENSG00000099800	TIMM13		0.155297	1.53617	0.124496	0.297874		0.0539902	0.620126	0.535175	0.748803		0.174625	1.92158	0.0546592	0.213534		0.157534	1.61613	0.106066	0.272953
ENSG00000099804	CDC34		-0.112757	-1.21473	0.224469	0.430285		0.017675	0.215664	0.82925	0.921102		0.186748	2.20508	0.0274487	0.146076		0.135272	1.51527	0.129705	0.308988
ENSG00000099810	MTAP		-0.430907	-3.81683	0.000135176	0.00430103		-0.203518	-2.17657	0.0295127	0.165073		-0.0489158	-0.528597	0.597085	0.778992		-0.0411336	-0.408988	0.682548	0.821587
ENSG00000099814	CEP170B		0.292163	2.36607	0.0179781	0.0890509		0.210519	2.08682	0.036904	0.185448		-0.0584373	-0.590167	0.555079	0.749523		0.144175	1.2605	0.20749	0.411866
ENSG00000099817	POLR2E		0.0847905	0.911985	0.361777	0.567925		0.0588068	0.713282	0.475671	0.703062		0.176251	2.07702	0.0377997	0.173352		0.2587	2.84896	0.00438619	0.0360639
ENSG00000099821	POLRMT		0.120567	1.07627	0.281806	0.492166		0.151711	1.58775	0.112343	0.334761		0.268616	2.6351	0.00841119	0.0734501		0.233332	2.09402	0.0362581	0.138983
ENSG00000099860	GADD45B		0.236586	1.91666	0.0552812	0.181036		0.101192	1.12967	0.258614	0.514328		0.199632	2.01916	0.0434702	0.187551		0.0732849	0.646611	0.517883	0.706023
ENSG00000099864	PALM		0.160559	1.35291	0.176086	0.370079		0.0914476	0.97912	0.327521	0.580662		-0.0604518	-0.61249	0.540214	0.738966		-0.0890285	-0.776492	0.437458	0.641884
ENSG00000099875	MKNK2		-0.151806	-1.4899	0.136251	0.315931		-0.0842625	-0.957876	0.338125	0.590347		0.00548442	0.0607523	0.951556	0.980259		-0.0532533	-0.545414	0.585469	0.756548
ENSG00000099889	ARVCF		-0.214519	-1.84138	0.0655664	0.201477		-0.0675076	-0.724899	0.468514	0.697951		-0.316391	-2.99975	0.00270203	0.0393886		-0.177548	-1.58068	0.113952	0.285154
ENSG00000099899	TRMT2A		0.180648	1.98507	0.0471366	0.164324		0.116895	1.43412	0.151538	0.391989		0.101133	1.23335	0.217447	0.45271		0.274888	3.12318	0.0017891	0.0201314
ENSG00000099901	RANBP1		0.0694805	0.731087	0.464726	0.655571		-0.0771838	-0.917852	0.358696	0.60984		0.0417252	0.486473	0.626632	0.798847		-0.050593	-0.552579	0.580552	0.754089
ENSG00000099904	ZDHHC8		-0.112209	-1.03185	0.302142	0.513276		-0.142668	-1.52362	0.127604	0.359658		-0.122029	-1.26949	0.204268	0.437518		-0.213042	-1.98733	0.0468863	0.163202
ENSG00000099910	KLHL22		-0.312919	-2.95749	0.00310151	0.0298972		-0.234142	-2.50523	0.0122373	0.104112		-0.176556	-1.91584	0.0553851	0.214587		-0.113084	-1.14618	0.251723	0.466674
ENSG00000099917	MED15		-0.122678	-1.24843	0.211873	0.414139		-0.139131	-1.59488	0.110739	0.332596		-0.134187	-1.51646	0.129403	0.341591		-0.142802	-1.5061	0.132041	0.312602
ENSG00000099940	SNAP29		0.0986	0.937515	0.348494	0.557154		0.0416891	0.46639	0.640937	0.815353		0.24277	2.5276	0.0114845	0.0887237		0.136671	1.33555	0.181696	0.380126
ENSG00000099942	CRKL		-0.130189	-1.37345	0.169611	0.361967		-0.117028	-1.38788	0.165173	0.40783		-0.0514858	-0.604715	0.545368	0.742049		-0.090476	-0.995181	0.319648	0.537934
ENSG00000099949	LZTR1		0.0275233	0.274196	0.783934	0.878041		0.170493	1.89614	0.057942	0.235429		-0.0847982	-0.940992	0.346709	0.583589		0.0370699	0.382552	0.702052	0.835106
ENSG00000099954	CECR2		-0.207807	-2.13999	0.0323553	0.130043		-0.185941	-2.13199	0.0330075	0.174492		-0.269775	-3.04296	0.0023426	0.0364894		-0.308833	-3.26055	0.00111197	0.0146284
ENSG00000099956	SMARCB1		-0.0871239	-0.807535	0.419358	0.61937		0.0743645	0.814644	0.415276	0.655861		0.179578	1.85785	0.0631906	0.229442		0.139952	1.33037	0.183395	0.382301
ENSG00000099957	P2RX6		-0.000687711	-0.0064804	0.994829	0.997204		0.0583068	0.645579	0.518552	0.736139		0.141215	1.48629	0.137202	0.353318		0.204659	1.9541	0.050689	0.171612
ENSG00000099968	BCL2L13		-0.140937	-1.48493	0.137563	0.317459		-0.0099777	-0.120013	0.904473	0.959341		0.0259623	0.304863	0.76047	0.877219		0.126356	1.38604	0.165736	0.3603
ENSG00000099991	CABIN1		0.0767537	0.773052	0.439491	0.634993		0.0501806	0.581167	0.561128	0.768616		-0.000557415	-0.0062769	0.994992	0.997996		0.0404679	0.423575	0.671876	0.815045
ENSG00000099992	TBC1D10A		0.0552458	0.47554	0.634402	0.782869		0.0368165	0.401689	0.687913	0.8451		-0.132026	-1.32364	0.185622	0.416184		-0.0731773	-0.638492	0.523153	0.709145
ENSG00000099994	SUSD2		0.432088	2.9012	0.00371737	0.0334564		0.192092	2.05654	0.0397309	0.193625		0.028806	0.321478	0.747848	0.869455		0.093388	0.842587	0.399459	0.607421
ENSG00000099995	SF3A1		-0.184867	-1.81068	0.0701905	0.20948		-0.186202	-2.05081	0.0402851	0.195334		-0.125034	-1.37736	0.168402	0.394946		-0.0707375	-0.725653	0.468052	0.667119
ENSG00000099998	GGT5		0.683993	4.08704	4.36919e-05	0.00206122		0.400771	3.31054	0.000931173	0.026864		0.330923	3.03292	0.00242198	0.037123		0.219321	1.85088	0.0641868	0.200123
ENSG00000099999	RNF215		0.0769357	0.670612	0.502467	0.685378		0.215138	2.13219	0.0329914	0.174492		0.17529	1.73325	0.0830521	0.269224		0.19165	1.66965	0.0949889	0.253438
ENSG00000100014	SPECC1L		-0.146063	-1.28964	0.197177	0.395902		-0.183202	-1.87803	0.0603768	0.24065		-0.105131	-1.06959	0.284804	0.523285		-0.116699	-1.0619	0.28828	0.506547
ENSG00000100023	PPIL2		-0.0702767	-1.11388	0.265332	0.47426		-0.108249	-1.80701	0.0707608	0.263005		-0.184347	-3.15837	0.00158651	0.029408		-0.203494	-3.39733	0.000680471	0.0107595
ENSG00000100027	YPEL1		0.0286932	0.248292	0.803908	0.889787		0.194327	1.94823	0.0513876	0.221627		0.0653371	0.659752	0.509413	0.717116		0.228102	1.93655	0.0528003	0.176374
ENSG00000100028	SNRPD3		-0.0572702	-0.519107	0.603686	0.761266		-0.0287108	-0.313182	0.754142	0.885267		-0.208123	-2.09494	0.0361765	0.169071		-0.213963	-1.94964	0.0512196	0.172755
ENSG00000100029	PES1		0.308731	2.72009	0.00652637	0.0476985		0.0631165	0.691489	0.489258	0.713644		0.162221	1.67648	0.0936438	0.287667		0.153558	1.44769	0.147703	0.335215
ENSG00000100030	MAPK1		-0.217305	-1.92604	0.0540992	0.179009		-0.226221	-2.28628	0.022238	0.141582		-0.0809364	-0.835812	0.403261	0.630652		0.033514	0.313365	0.754003	0.869266
ENSG00000100031	GGT1		-0.0353404	-0.30536	0.760092	0.864567		0.0303759	0.329924	0.741457	0.877716		-0.0161939	-0.164356	0.869451	0.93796		0.153714	1.33024	0.183439	0.382322
ENSG00000100033	PRODH		-0.578443	-3.51566	0.000438666	0.00899251		-0.0213977	-0.240168	0.8102	0.912692		-0.124744	-1.27269	0.203129	0.436316		-0.239479	-1.99196	0.046376	0.162161
ENSG00000100034	PPM1F		-0.0294496	-0.272457	0.78527	0.878449		-0.0541767	-0.594252	0.552344	0.76238		0.0832493	0.86938	0.384639	0.616009		-0.0581217	-0.552043	0.580919	0.75431
ENSG00000100036	SLC35E4		0.0560982	0.535771	0.592117	0.753076		0.0360225	0.403675	0.686452	0.844384		0.175428	1.85796	0.063174	0.229442		-0.00890294	-0.0877249	0.930095	0.966968
ENSG00000100038	TOP3B		-0.0271797	-0.279452	0.779898	0.87465		-0.152368	-1.74476	0.0810264	0.282635		-0.113173	-1.28872	0.197495	0.429017		-0.110669	-1.17713	0.239143	0.4512
ENSG00000100056	ESS2		0.155289	1.57306	0.115706	0.284736		0.0659568	0.767885	0.442555	0.676618		0.118075	1.33362	0.182329	0.412092		0.148603	1.56161	0.11838	0.291768
ENSG00000100058	CRYBB2P1		0.235667	2.03505	0.0418462	0.152543		0.0897607	0.960112	0.336999	0.589969		-0.0219045	-0.225031	0.821955	0.912605		-0.0431857	-0.397018	0.691354	0.827942
ENSG00000100060	MFNG		0.00523232	0.0452523	0.963906	0.980958		-0.0504653	-0.557608	0.577112	0.77792		-0.181666	-1.81025	0.070257	0.244319		-0.181408	-1.54309	0.122808	0.29893
ENSG00000100065	CARD10		-0.0950059	-0.883287	0.377081	0.581146		-0.00304431	-0.0337276	0.973094	0.989669		-0.524832	-4.8323	1.34966e-06	0.000675477		-0.393885	-3.55672	0.00037551	0.00715646
ENSG00000100075	SLC25A1		0.465062	3.66717	0.000245245	0.00635037		0.179719	1.85204	0.0640194	0.248647		0.0835372	0.856243	0.391863	0.621828		0.252715	2.26093	0.0237634	0.107397
ENSG00000100077	GRK3		0.2755	2.17836	0.029379	0.122097		0.0850098	0.93324	0.350696	0.601978		0.051819	0.536839	0.591379	0.77515		-0.0476702	-0.417699	0.676167	0.817721
ENSG00000100083	GGA1		0.0143031	0.149294	0.881321	0.934066		-0.0851829	-1.00475	0.315018	0.569299		-0.0562952	-0.651635	0.514637	0.72078		0.0530875	0.575441	0.564993	0.742379
ENSG00000100084	HIRA		-0.0302096	-0.28225	0.777752	0.873814		0.0722171	0.793568	0.427447	0.665313		0.13103	1.37213	0.170023	0.397285		-0.0657992	-0.631341	0.527817	0.712759
ENSG00000100097	LGALS1		0.733804	4.93114	8.17505e-07	0.000181146		0.432314	3.69757	0.000217673	0.0131875		0.39387	3.64832	0.000263962	0.0106396		0.746066	5.42235	5.88195e-08	2.05173e-05
ENSG00000100099	HPS4		-0.122328	-1.09941	0.271588	0.481332		0.0563434	0.611641	0.540775	0.753284		0.0880591	0.905997	0.364937	0.598233		-0.0409797	-0.381225	0.703037	0.835552
ENSG00000100100	PIK3IP1		-0.195677	-1.62585	0.103981	0.266387		-0.140697	-1.47027	0.141488	0.377705		-0.11323	-1.13863	0.254857	0.494613		-0.457066	-3.42459	0.000615728	0.00998259
ENSG00000100104	SRRD		0.0531938	0.513998	0.607253	0.763444		-0.0911576	-1.01887	0.308264	0.564268		0.0190898	0.207543	0.835586	0.919592		0.0205283	0.205368	0.837285	0.91418
ENSG00000100105	PATZ1		-0.173066	-1.68543	0.0919055	0.247006		-0.153578	-1.70445	0.0882969	0.295913		-0.0911713	-1.0014	0.316631	0.556402		-0.197132	-1.97634	0.0481161	0.16558
ENSG00000100106	TRIOBP		0.22973	2.12512	0.0335768	0.133369		0.0869643	0.960428	0.33684	0.589969		-0.00561765	-0.0600315	0.952131	0.980459		0.141844	1.3759	0.168851	0.363231
ENSG00000100109	TFIP11		-0.0757418	-0.665339	0.505834	0.688013		-0.19826	-1.99655	0.0458746	0.208473		0.156733	1.56455	0.117689	0.326046		0.11065	0.990161	0.322095	0.540264
ENSG00000100116	GCAT		-0.223347	-2.04579	0.0407775	0.150397		-0.184232	-1.94925	0.0512651	0.221431		-0.0519349	-0.550141	0.582223	0.76916		-0.183555	-1.74666	0.0806956	0.229355
ENSG00000100124	ANKRD54		-0.0134608	-0.133714	0.893628	0.940098		-0.0323321	-0.371234	0.710464	0.858328		0.0164795	0.182769	0.854979	0.929775		0.00110353	0.0113465	0.990947	0.996419
ENSG00000100129	EIF3L		-0.0604201	-0.553815	0.579706	0.744754		-0.139251	-1.48235	0.138248	0.373649		0.0128681	0.134278	0.893183	0.95036		-0.128721	-1.20613	0.227768	0.43731
ENSG00000100138	SNU13		-0.121905	-1.49153	0.135822	0.315403		-0.0794871	-1.06517	0.2868	0.541205		0.0659532	0.882904	0.377288	0.609624		0.0643569	0.82425	0.409798	0.617594
ENSG00000100139	MICALL1		-0.0652393	-0.660633	0.508848	0.690507		-0.0501804	-0.583132	0.559804	0.76768		-0.017162	-0.193988	0.846185	0.924491		-0.131596	-1.3754	0.169008	0.363363
ENSG00000100142	POLR2F		0.227304	2.29459	0.0217566	0.100017		0.140192	1.61092	0.107198	0.327135		0.284813	3.14587	0.00165594	0.0301079		0.258597	2.69876	0.00695983	0.0485249
ENSG00000100147	CCDC134		-0.0662896	-0.582467	0.560252	0.731186		0.0932674	0.992324	0.321039	0.57499		-0.0730334	-0.739922	0.459347	0.679633		-0.0785978	-0.707078	0.479518	0.676655
ENSG00000100150	DEPDC5		0.253238	2.07316	0.0381578	0.14439		0.278951	2.60479	0.00919306	0.0885379		0.258714	2.47014	0.0135062	0.0980264		0.00609914	0.0537693	0.957119	0.980822
ENSG00000100151	PICK1		-0.16119	-1.66206	0.0965005	0.25504		-0.0486671	-0.575698	0.564819	0.770835		0.175044	1.99903	0.0456047	0.192144		-0.014681	-0.15866	0.873937	0.935043
ENSG00000100154	TTC28		-0.194792	-1.8163	0.0693237	0.208079		-0.0394568	-0.439902	0.660008	0.826434		-0.171603	-1.8066	0.0708247	0.245057		-0.200285	-1.92974	0.0536387	0.178234
ENSG00000100181	TPTEP1		0.0917753	0.785996	0.43187	0.629751		0.112619	1.19476	0.232182	0.487265		-0.101582	-1.02363	0.30601	0.545645		0.012573	0.110276	0.912191	0.956568
ENSG00000100201	DDX17		-0.178684	-2.09181	0.0364554	0.140141		-0.109292	-1.41106	0.158227	0.399478		-0.279224	-3.52992	0.000415679	0.0135166		-0.174314	-2.13322	0.0329068	0.130979
ENSG00000100207	TCF20		-0.221788	-2.01337	0.0440754	0.157341		-0.168126	-1.78137	0.0748514	0.270975		0.0534803	0.562993	0.57344	0.763471		0.0205766	0.196732	0.844037	0.917804
ENSG00000100209	HSCB		0.136089	1.17178	0.241286	0.449732		0.239073	2.32503	0.0200701	0.134349		0.0636108	0.643049	0.520192	0.724756		0.0474492	0.423661	0.671813	0.815045
ENSG00000100211	CBY1		-0.0128529	-0.116233	0.907468	0.949035		0.141944	1.49649	0.134526	0.367909		0.101853	1.04364	0.296654	0.53558		0.170916	1.56105	0.118512	0.291806
ENSG00000100216	TOMM22		0.0650078	0.670749	0.50238	0.68534		0.0901806	1.05446	0.291672	0.546557		0.102944	1.17717	0.239128	0.476065		0.0564924	0.604865	0.545269	0.726236
ENSG00000100219	XBP1		-0.00425742	-0.0409048	0.967372	0.982826		-0.0312915	-0.351608	0.725132	0.867141		0.192335	2.03808	0.0415416	0.183479		-0.0704794	-0.696835	0.485906	0.681856
ENSG00000100220	RTCB		-0.102251	-1.0839	0.278408	0.487934		-0.0839665	-1.00411	0.315328	0.569587		0.031419	0.37035	0.711122	0.846945		-0.12138	-1.33551	0.181708	0.380126
ENSG00000100221	JOSD1		-0.0644782	-0.61414	0.539123	0.713834		0.0496059	0.55421	0.579435	0.778902		0.0808972	0.866362	0.386292	0.617442		-0.0477276	-0.46986	0.638455	0.792117
ENSG00000100225	FBXO7		0.114821	1.21476	0.224459	0.430285		0.0269132	0.323715	0.746154	0.879837		-0.0762322	-0.894808	0.37089	0.603522		-0.121582	-1.3368	0.181288	0.379655
ENSG00000100226	GTPBP1		-0.18146	-1.63577	0.101888	0.263528		-0.14499	-1.53907	0.123786	0.353136		-0.263261	-2.63072	0.00852047	0.0739104		-0.0388973	-0.366867	0.713718	0.842886
ENSG00000100227	POLDIP3		-0.181424	-1.52155	0.128121	0.30352		-0.0765555	-0.82255	0.410764	0.65269		-0.00916475	-0.0930106	0.925895	0.967412		0.0365968	0.321506	0.747827	0.864888
ENSG00000100234	TIMP3		-0.216599	-1.97058	0.0487718	0.167987		-0.149564	-1.59938	0.109736	0.33102		-0.339542	-3.35395	0.000796668	0.0194246		-0.439642	-3.8805	0.00010424	0.00310725
ENSG00000100239	PPP6R2		0.00473934	0.0596673	0.952421	0.97443		-0.0316272	-0.434518	0.663912	0.829332		0.143236	1.95825	0.0502008	0.203616		0.210407	2.75164	0.00592977	0.0442629
ENSG00000100241	SBF1		0.00584478	0.06726	0.946375	0.971568		0.0378508	0.483724	0.628581	0.808899		0.0939805	1.18569	0.235743	0.472512		-0.0336429	-0.40378	0.686374	0.824687
ENSG00000100242	SUN2		-0.0330679	-0.31971	0.749188	0.858306		-0.0949222	-1.05973	0.289269	0.543824		-0.130159	-1.40214	0.160873	0.385151		-0.195704	-1.92706	0.0539718	0.178588
ENSG00000100243	CYB5R3		0.343605	3.15604	0.00159928	0.0198163		0.215485	2.29569	0.0216935	0.140053		0.299967	3.11587	0.00183405	0.0320361		0.287955	2.78821	0.00530009	0.0409459
ENSG00000100246	DNAL4		0.248437	2.11536	0.0343993	0.135254		0.376458	3.33296	0.000859277	0.0255585		0.062032	0.631139	0.527949	0.730085		0.232384	2.0507	0.0402964	0.149063
ENSG00000100258	LMF2		0.169744	1.58979	0.111883	0.279125		0.0618514	0.687093	0.492024	0.715564		0.0612484	0.653632	0.513349	0.720278		0.0493634	0.482639	0.629352	0.786844
ENSG00000100263	RHBDD3		0.00334407	0.0312973	0.975032	0.987645		0.0233769	0.258899	0.795713	0.905191		0.117552	1.23595	0.216479	0.451537		-0.0779951	-0.749966	0.453275	0.655896
ENSG00000100266	PACSIN2		-0.124243	-1.20171	0.229476	0.43589		0.022775	0.258469	0.796045	0.905301		0.0117757	0.128701	0.897594	0.952419		-0.0423884	-0.426532	0.66972	0.813526
ENSG00000100271	TTLL1		0.683419	4.09298	4.25867e-05	0.00202569		0.459611	3.5914	0.000328901	0.0160836		0.184118	1.81335	0.0697783	0.243473		0.402272	3.12749	0.00176303	0.0199943
ENSG00000100280	AP1B1		0.0222227	0.205306	0.837333	0.910177		-0.0721632	-0.788164	0.430601	0.667315		0.125692	1.30513	0.191848	0.42292		0.0378451	0.359745	0.719038	0.846047
ENSG00000100281	HMGXB4		-0.103478	-1.02918	0.303393	0.514263		-0.123436	-1.39808	0.16209	0.404469		0.146528	1.6225	0.104695	0.305274		-0.0480696	-0.497978	0.6185	0.779587
ENSG00000100284	TOM1		0.0773738	0.730406	0.465142	0.65578		0.0396343	0.441207	0.659063	0.825964		-0.0163987	-0.175079	0.861018	0.933783		0.164384	1.58686	0.112545	0.283046
ENSG00000100288	CHKB		0.367752	3.16324	0.00156022	0.019458		0.301373	2.93824	0.0033008	0.0507962		0.141301	1.46432	0.143107	0.36266		0.18551	1.73794	0.082222	0.23223
ENSG00000100292	HMOX1		0.214257	2.00234	0.0452485	0.160066		0.153829	2.16675	0.0302539	0.166389		0.0965389	1.41881	0.155956	0.37946		0.105837	1.18641	0.235459	0.447179
ENSG00000100294	MCAT		0.0725597	0.66351	0.507004	0.68879		0.0295165	0.323454	0.746351	0.879981		0.299348	2.95365	0.00314038	0.0430344		0.293241	2.65358	0.0079642	0.0531763
ENSG00000100296	THOC5		0.160613	1.53296	0.125287	0.299144		0.0636378	0.714271	0.475059	0.702704		0.213887	2.26611	0.0234447	0.133931		0.211126	2.06969	0.0384816	0.144428
ENSG00000100297	MCM5		0.0270937	0.247837	0.804261	0.890092		0.0513048	0.559876	0.575564	0.776981		0.0768564	0.796142	0.425949	0.654299		0.0103501	0.0971834	0.922581	0.962464
ENSG00000100299	ARSA		0.208585	1.82464	0.0680548	0.205827		0.150477	1.57377	0.115541	0.3405		-0.0358878	-0.36846	0.71253	0.847664		0.0924927	0.848451	0.396187	0.605365
ENSG00000100300	TSPO		0.318306	2.95381	0.00313877	0.0301086		0.223694	2.37648	0.0174787	0.1252		0.238436	2.51847	0.0117867	0.0905719		0.210699	2.07168	0.0382955	0.144139
ENSG00000100302	RASD2		-0.144888	-1.32464	0.185291	0.380905		-0.211674	-2.18136	0.0291569	0.16404		-0.24023	-2.43077	0.0150666	0.104289		-0.130349	-1.22973	0.218799	0.425872
ENSG00000100304	TTLL12		0.132523	1.23229	0.217839	0.421933		0.0562756	0.621489	0.534278	0.748322		0.0697949	0.736847	0.461215	0.680647		0.24942	2.34344	0.0191069	0.0928407
ENSG00000100307	CBX7		-0.237728	-2.46386	0.0137451	0.0757759		-0.260265	-2.91894	0.00351226	0.0522346		-0.0892936	-1.04166	0.297568	0.536461		-0.237452	-2.56023	0.0104604	0.0628443
ENSG00000100311	PDGFB		0.0954237	0.853627	0.393312	0.595284		0.048644	0.527104	0.598121	0.793382		-0.0979767	-1.00158	0.316544	0.556381		-0.0481079	-0.44384	0.657159	0.804572
ENSG00000100316	RPL3		0.4214	3.12068	0.00180434	0.0214414		0.252622	2.4143	0.0157655	0.118457		0.175512	1.73001	0.0836288	0.270028		0.192191	1.64883	0.0991816	0.260955
ENSG00000100319	ZMAT5		0.153925	1.49973	0.133683	0.311848		-0.0412654	-0.469945	0.638394	0.814879		0.0650296	0.714856	0.474698	0.690018		-0.0368792	-0.374902	0.707733	0.838657
ENSG00000100320	RBFOX2		-0.157557	-1.73797	0.0822153	0.230589		-0.114505	-1.40738	0.159315	0.400972		-0.178557	-2.16284	0.0305536	0.153554		-0.0914671	-1.05641	0.29078	0.50923
ENSG00000100321	SYNGR1		-0.0581548	-0.654088	0.513055	0.693448		-0.0767518	-0.960674	0.336716	0.589855		0.0581768	0.721217	0.470776	0.687355		-0.045308	-0.531255	0.595242	0.762756
ENSG00000100324	TAB1		0.00414456	0.0453234	0.96385	0.980958		-0.0610748	-0.748525	0.454144	0.685773		0.0192558	0.232499	0.81615	0.909546		-0.151823	-1.71669	0.0860349	0.239541
ENSG00000100325	ASCC2		0.0690226	0.776053	0.437718	0.633629		0.0463904	0.582168	0.560454	0.768214		0.134168	1.65355	0.0982196	0.295429		0.266465	3.07401	0.00211201	0.0225105
ENSG00000100330	MTMR3		-0.281374	-2.47999	0.0131386	0.074064		-0.258062	-2.57702	0.00996566	0.0921732		-0.186324	-1.90617	0.0566277	0.217425		-0.297917	-2.70379	0.00685546	0.0479865
ENSG00000100335	MIEF1		-0.431225	-3.59186	0.000328331	0.00745813		-0.320449	-3.07582	0.00209927	0.0405253		-0.27481	-2.74817	0.00599291	0.0604485		-0.252585	-2.32699	0.0199657	0.0955614
ENSG00000100342	APOL1		0.744963	4.14756	3.36034e-05	0.00176625		0.446632	3.49976	0.000465677	0.0188085		0.0929154	0.943412	0.34547	0.582232		-0.030231	-0.264579	0.791334	0.889294
ENSG00000100345	MYH9		0.38482	3.12112	0.00180167	0.0214414		0.365651	3.28179	0.00103151	0.0283491		0.0833792	0.849871	0.395397	0.624937		0.163704	1.4762	0.139891	0.324458
ENSG00000100347	SAMM50		-0.0854997	-0.870567	0.383991	0.587042		-0.0524529	-0.612212	0.540397	0.753141		0.0893737	1.01205	0.311512	0.551071		0.19754	2.0655	0.0388757	0.14561
ENSG00000100348	TXN2		-0.119099	-1.15034	0.250004	0.458686		-0.0996256	-1.11404	0.265264	0.520078		0.017693	0.192857	0.847071	0.924554		-0.0219778	-0.220678	0.825343	0.908024
ENSG00000100350	FOXRED2		-0.206387	-1.88216	0.0598138	0.189883		-0.058992	-0.649221	0.516196	0.734569		-0.206102	-2.1192	0.0340738	0.162693		-0.0854659	-0.817755	0.413497	0.621082
ENSG00000100353	EIF3D		0.062883	0.638295	0.523282	0.700651		-0.0255563	-0.298166	0.765576	0.890876		0.235347	2.60137	0.00928512	0.077282		0.0668461	0.703504	0.481742	0.678965
ENSG00000100354	TNRC6B		-0.0204866	-0.201803	0.840071	0.910875		-0.0645716	-0.734435	0.462684	0.693801		-0.0542416	-0.597945	0.549876	0.746154		-0.201272	-2.02439	0.0429299	0.154742
ENSG00000100359	SGSM3		-0.0224626	-0.226914	0.82049	0.899744		0.0694392	0.802937	0.422011	0.661462		0.154903	1.72711	0.0841483	0.270946		0.078504	0.820938	0.411681	0.619379
ENSG00000100360	IFT27		-0.0395851	-0.383318	0.701484	0.829204		0.00162266	0.0183582	0.985353	0.993727		-0.01209	-0.131505	0.895376	0.951327		0.0682542	0.682597	0.494862	0.689089
ENSG00000100364	KIAA0930		0.132233	1.25404	0.209828	0.411635		0.12576	1.37983	0.167639	0.41104		0.156008	1.65743	0.0974322	0.294162		0.23556	2.27384	0.0229759	0.105351
ENSG00000100372	SLC25A17		0.0292985	0.252651	0.800538	0.887507		0.0514802	0.562371	0.573863	0.775868		-0.0459724	-0.469192	0.638933	0.806973		0.0431887	0.377706	0.705649	0.837221
ENSG00000100373	UPK3A		-0.203841	-1.68122	0.0927198	0.248267		-0.167178	-1.72851	0.083896	0.287676		-0.0595277	-0.609844	0.541965	0.739692		0.00601293	0.0526744	0.957991	0.981253
ENSG00000100376	FAM118A		-0.249712	-2.50316	0.012309	0.0713732		-0.14624	-1.67742	0.0934608	0.304507		-0.194805	-2.16723	0.0302177	0.153226		-0.201222	-2.09297	0.036352	0.139204
ENSG00000100380	ST13		-0.147019	-1.38876	0.164906	0.355744		-0.134042	-1.46456	0.14304	0.379298		0.0766146	0.820375	0.412002	0.640281		0.0651963	0.640805	0.52165	0.708473
ENSG00000100387	RBX1		0.183467	1.83054	0.0671685	0.204166		0.143009	1.62222	0.104756	0.322763		0.21632	2.38613	0.0170268	0.110838		0.249271	2.55703	0.0105571	0.0632603
ENSG00000100393	EP300		-0.311826	-2.9415	0.00326626	0.0308366		-0.307607	-3.15799	0.0015886	0.0353019		-0.236267	-2.52985	0.0114112	0.088514		-0.375209	-3.6224	0.00029188	0.00611991
ENSG00000100395	L3MBTL2		0.0116786	0.124575	0.90086	0.945201		0.0868169	1.04138	0.297698	0.552677		-0.0432884	-0.512363	0.608397	0.786407		-0.0854756	-0.948842	0.342701	0.5586
ENSG00000100399	CHADL		0.117578	1.00092	0.316864	0.528703		0.158116	1.64523	0.0999224	0.314953		0.102252	1.04411	0.296435	0.53558		0.243392	2.02211	0.0431649	0.155369
ENSG00000100401	RANGAP1		0.249203	2.10351	0.0354213	0.137939		0.198798	2.00168	0.0453187	0.207091		0.28076	2.69242	0.00709362	0.0663443		0.235107	2.05067	0.0402992	0.149063
ENSG00000100403	ZC3H7B		-0.18982	-2.08999	0.0366185	0.140458		-0.102838	-1.26901	0.204438	0.456949		-0.0995891	-1.21765	0.223356	0.459309		-0.18402	-2.11426	0.0344931	0.134745
ENSG00000100410	PHF5A		0.00780201	0.075828	0.939556	0.967373		-0.0439194	-0.496731	0.619378	0.803705		0.121776	1.32043	0.186692	0.41696		0.0977921	0.980045	0.327064	0.544408
ENSG00000100412	ACO2		-0.293712	-2.47661	0.0132638	0.0744417		-0.212943	-2.13928	0.0324133	0.172576		-0.158938	-1.59783	0.110081	0.31386		-0.0786998	-0.716991	0.47338	0.671316
ENSG00000100413	POLR3H		0.0306065	0.295329	0.767743	0.868976		0.0402851	0.453312	0.650324	0.820808		0.178599	1.90728	0.0564849	0.217239		0.154528	1.52733	0.126679	0.304989
ENSG00000100416	TRMU		0.021803	0.250373	0.802299	0.888775		0.00402406	0.0513526	0.959045	0.983918		0.0119017	0.150832	0.880108	0.943465		-0.106702	-1.27849	0.201077	0.403461
ENSG00000100417	PMM1		0.334526	2.66673	0.00765921	0.0528568		0.078698	0.840776	0.400473	0.645908		0.131049	1.30827	0.190783	0.421852		0.285472	2.40166	0.016321	0.0835915
ENSG00000100418	DESI1		-0.0786327	-0.764015	0.444858	0.639536		0.0448437	0.507722	0.611648	0.800441		0.0884151	0.962061	0.336019	0.573162		-0.078157	-0.785207	0.432332	0.638104
ENSG00000100422	CERK		0.49727	4.18622	2.83634e-05	0.00162904		0.213991	2.24266	0.0249184	0.150891		0.0699173	0.742939	0.457519	0.67841		0.237265	2.25505	0.0241302	0.108332
ENSG00000100425	BRD1		-0.212931	-2.28123	0.0225347	0.102448		-0.0532239	-0.650337	0.515475	0.733997		-0.205875	-2.43411	0.0149286	0.103833		-0.179119	-2.00979	0.0444539	0.158449
ENSG00000100426	ZBED4		-0.0964753	-0.923525	0.355734	0.563176		-0.0594015	-0.66603	0.505392	0.726197		0.108456	1.16596	0.243631	0.481709		0.107211	1.05997	0.289159	0.50786
ENSG00000100429	HDAC10		0.213791	1.90007	0.0574236	0.185155		0.108726	1.16661	0.243366	0.497318		0.0588311	0.60966	0.542087	0.73977		0.0931928	0.87	0.3843	0.595883
ENSG00000100439	ABHD4		0.139058	1.18521	0.235933	0.443473		0.215966	2.12916	0.0332412	0.174591		0.0709508	0.715674	0.474192	0.690006		0.187086	1.60955	0.107497	0.275582
ENSG00000100441	KHNYN		0.0254915	0.243822	0.807369	0.892245		0.00531379	0.059645	0.952438	0.980297		0.00781019	0.0841517	0.932936	0.970833		-0.0207785	-0.205242	0.837383	0.91418
ENSG00000100442	FKBP3		-0.304226	-2.78339	0.00537937	0.0421525		-0.296033	-2.98182	0.00286541	0.0473225		-0.0957798	-1.0251	0.305316	0.544974		-0.0815248	-0.801941	0.422587	0.629126
ENSG00000100445	SDR39U1		-0.1735	-1.78712	0.0739177	0.216671		-0.126973	-1.47999	0.138875	0.374621		-0.10947	-1.25901	0.208028	0.441974		-0.109556	-1.17955	0.238179	0.45012
ENSG00000100461	RBM23		-0.217489	-1.99675	0.0458526	0.161261		-0.167019	-1.78199	0.0747516	0.270975		-0.0295977	-0.314194	0.753374	0.872674		-0.185527	-1.7709	0.076578	0.222728
ENSG00000100462	PRMT5		-0.0961497	-0.94755	0.343359	0.55233		-0.0862498	-0.979196	0.327483	0.580662		-0.0842213	-0.92835	0.353226	0.58842		-0.088446	-0.902273	0.366912	0.580473
ENSG00000100478	AP4S1		-0.048565	-0.422522	0.672644	0.811275		-0.0200788	-0.217162	0.828082	0.920793		-0.0549273	-0.555074	0.578844	0.767193		0.0532097	0.472359	0.636671	0.790846
ENSG00000100483	VCPKMT		-0.232561	-1.99584	0.045951	0.16146		0.0707711	0.761358	0.446443	0.679698		-0.238633	-2.35069	0.0187387	0.117292		-0.184514	-1.66774	0.0953668	0.254172
ENSG00000100485	SOS2		-0.356172	-3.06665	0.0021647	0.0241219		-0.240404	-2.43293	0.0149774	0.115592		-0.174303	-1.79148	0.0732163	0.249642		-0.0458233	-0.434706	0.663776	0.809141
ENSG00000100503	NIN		0.14458	1.25206	0.210549	0.412744		-0.0460887	-0.496469	0.619564	0.803763		0.0508276	0.51549	0.606211	0.785026		0.20745	1.81628	0.0693278	0.209733
ENSG00000100519	PSMC6		-0.142504	-1.28052	0.200362	0.400155		0.00895515	0.0978552	0.922047	0.968424		0.0720964	0.744649	0.456484	0.6774		0.00703455	0.065699	0.947617	0.976459
ENSG00000100522	GNPNAT1		0.0350134	0.326862	0.743772	0.855274		-0.069102	-0.759716	0.447425	0.680178		0.13821	1.44309	0.148995	0.370268		0.0285004	0.273712	0.784306	0.885373
ENSG00000100523	DDHD1		0.100082	0.858955	0.390365	0.592523		0.0363492	0.393955	0.693614	0.847489		0.059286	0.598983	0.549184	0.745655		-0.0272996	-0.240546	0.809907	0.900235
ENSG00000100528	CNIH1		0.0343069	0.384651	0.700496	0.828546		0.0138579	0.173672	0.862123	0.937408		0.0594421	0.733469	0.463273	0.682117		0.0155298	0.181203	0.856208	0.924473
ENSG00000100532	CGRRF1		-0.020645	-0.196208	0.844448	0.913403		-0.000767838	-0.00859496	0.993142	0.997363		0.0851802	0.91242	0.361547	0.595114		0.127615	1.24867	0.211786	0.416943
ENSG00000100554	ATP6V1D		-0.171226	-1.77536	0.0758392	0.219213		-0.0156244	-0.186248	0.85225	0.931648		0.096234	1.1159	0.264463	0.503429		0.0446641	0.486018	0.626954	0.78544
ENSG00000100564	PIGH		-0.205272	-1.92506	0.0542222	0.179148		-0.183453	-1.96409	0.0495196	0.217446		0.0398367	0.428284	0.668444	0.824048		-0.0334413	-0.329393	0.741858	0.861361
ENSG00000100567	PSMA3		0.267373	2.42447	0.0153307	0.0809601		0.102486	1.12047	0.262512	0.51722		0.308486	3.1063	0.00189444	0.0323653		0.193031	1.83858	0.065977	0.203718
ENSG00000100568	VTI1B		-0.0689431	-0.78569	0.432049	0.629773		-0.142972	-1.78425	0.0743827	0.270442		0.0344423	0.432593	0.665311	0.822687		0.0172464	0.205397	0.837262	0.91418
ENSG00000100575	TIMM9		0.0675364	0.666537	0.505068	0.687272		0.0460488	0.52646	0.598569	0.793679		0.0373671	0.411819	0.680472	0.830797		-0.0313519	-0.319461	0.749377	0.866227
ENSG00000100577	GSTZ1		0.183972	1.7596	0.0784758	0.223986		0.123561	1.37072	0.170464	0.414541		0.109792	1.18924	0.234347	0.471355		0.103661	1.03659	0.299929	0.518048
ENSG00000100578	KIAA0586		0.00324902	0.0292901	0.976633	0.988584		0.145003	1.5248	0.127308	0.359259		0.0515247	0.529935	0.596157	0.778566		0.172696	1.57271	0.115785	0.287776
ENSG00000100591	AHSA1		-0.099824	-1.00203	0.316329	0.528324		-0.0195579	-0.226907	0.820496	0.917049		0.147731	1.64442	0.100089	0.298168		0.0781442	0.814486	0.415367	0.622568
ENSG00000100592	DAAM1		0.00849157	0.0735533	0.941366	0.968178		0.000493052	0.00535356	0.995728	0.998514		0.0833617	0.839542	0.401165	0.629817		-0.146031	-1.26743	0.205001	0.408829
ENSG00000100596	SPTLC2		0.229375	1.90554	0.0567103	0.183368		0.134948	1.40681	0.159484	0.40101		0.154221	1.52988	0.126046	0.336944		0.0885426	0.778642	0.436191	0.640759
ENSG00000100599	RIN3		0.119225	1.01635	0.309462	0.520248		0.0349646	0.380367	0.703673	0.853528		-0.0483127	-0.490066	0.624087	0.79741		0.0283906	0.249068	0.803308	0.896885
ENSG00000100600	LGMN		0.341228	2.70158	0.006901	0.0496484		0.305011	2.79783	0.00514476	0.064023		0.072564	0.731782	0.464302	0.682926		0.122517	1.07694	0.281505	0.498678
ENSG00000100601	ALKBH1		-0.087895	-0.874318	0.381945	0.585507		-0.0137907	-0.159235	0.873484	0.943392		-0.0813882	-0.908131	0.363809	0.597513		-0.0121049	-0.125993	0.899737	0.948432
ENSG00000100603	SNW1		0.0254287	0.240093	0.810258	0.893294		-0.000814878	-0.00908143	0.992754	0.997183		-0.00599157	-0.0637815	0.949144	0.978733		-0.122196	-1.1809	0.237641	0.449693
ENSG00000100605	ITPK1		0.228749	2.06842	0.0386002	0.145179		0.183075	1.92304	0.054475	0.228605		0.184363	1.90122	0.0572733	0.218519		0.256294	2.37858	0.0173796	0.0868199
ENSG00000100612	DHRS7		0.306235	2.37578	0.017512	0.0878346		0.237738	2.30927	0.0209286	0.137741		0.436903	3.67318	0.000239553	0.0102312		0.37917	2.93283	0.00335891	0.030019
ENSG00000100614	PPM1A		-0.156536	-1.65645	0.0976308	0.256406		-0.1017	-1.21491	0.224402	0.478439		0.0616043	0.726546	0.467504	0.685184		-0.0638629	-0.707313	0.479372	0.676564
ENSG00000100625	SIX4		-0.544779	-4.67237	2.97751e-06	0.000372544		-0.34875	-3.46802	0.000524313	0.0197881		-0.318106	-3.31035	0.000931795	0.02099		-0.491069	-4.54376	5.52606e-06	0.000438796
ENSG00000100626	GALNT16		0.103278	0.942724	0.345822	0.554616		0.0488885	0.614115	0.53914	0.751973		0.000502856	0.00591445	0.995281	0.997996		-0.114098	-1.05879	0.289695	0.508559
ENSG00000100628	ASB2		-0.272475	-2.59282	0.00951931	0.0607747		-0.179836	-1.96877	0.0489795	0.216356		-0.114761	-1.2534	0.210059	0.444483		-0.0766777	-0.776689	0.437342	0.641796
ENSG00000100632	ERH		-0.134264	-1.16123	0.245548	0.454276		-0.0268437	-0.28996	0.771847	0.893849		0.0515174	0.521457	0.602049	0.782455		-0.0242807	-0.217022	0.828191	0.909146
ENSG00000100644	HIF1A		-0.0270825	-0.245474	0.80609	0.89143		0.0982205	1.05445	0.291677	0.546557		-0.310364	-3.01311	0.00258588	0.0385072		-0.144234	-1.32806	0.184157	0.383002
ENSG00000100647	SUSD6		-0.102944	-1.08713	0.27698	0.48632		0.0597035	0.717915	0.472809	0.700935		-0.148835	-1.74224	0.0814672	0.266109		-0.140437	-1.55126	0.12084	0.295515
ENSG00000100650	SRSF5		-0.0295739	-0.32951	0.74177	0.854186		-0.0114196	-0.142558	0.886639	0.950023		-0.239322	-2.88348	0.00393303	0.0493171		-0.083496	-0.96842	0.332834	0.549241
ENSG00000100664	EIF5		-0.191258	-2.16621	0.0302951	0.124323		-0.166501	-2.06782	0.0386571	0.190571		-0.149429	-1.86445	0.0622582	0.227962		-0.147806	-1.75275	0.079645	0.227549
ENSG00000100678	SLC8A3		-0.0453681	-0.426342	0.669859	0.809272		-0.0368529	-0.408914	0.682603	0.841816		-0.16597	-1.73759	0.0822823	0.267935		-0.0823022	-0.797072	0.425409	0.631531
ENSG00000100697	DICER1		-0.383358	-3.55562	0.000377095	0.00817464		-0.296457	-3.07285	0.00212026	0.0407452		-0.324569	-3.4098	0.000650113	0.0172715		-0.483366	-4.55125	5.33278e-06	0.000435359
ENSG00000100711	ZFYVE21		-0.00182913	-0.02172	0.982671	0.991457		0.0455046	0.595256	0.551672	0.761792		-0.0274561	-0.356738	0.721288	0.85306		0.0101316	0.12566	0.900001	0.948623
ENSG00000100714	MTHFD1		-0.107715	-1.23544	0.216668	0.420372		-0.0660499	-0.84204	0.399765	0.645219		0.0178682	0.225747	0.821398	0.912574		0.115029	1.3762	0.168761	0.363231
ENSG00000100722	ZC3H14		0.0737157	0.755657	0.449855	0.643199		0.0312092	0.366702	0.713841	0.860413		-0.0334941	-0.382519	0.702077	0.842628		0.0938971	0.997896	0.31833	0.537051
ENSG00000100726	TELO2		-0.0386349	-0.408598	0.682835	0.817569		-0.0078372	-0.0941244	0.92501	0.969833		-0.0363384	-0.426287	0.669899	0.824728		0.013702	0.151085	0.879909	0.937489
ENSG00000100731	PCNX1		0.0781842	0.707578	0.479208	0.666766		-0.0346461	-0.377721	0.705638	0.85519		-0.0563342	-0.582392	0.560303	0.753551		-0.0932041	-0.866199	0.386381	0.597751
ENSG00000100744	GSKIP		0.0413606	0.366767	0.713793	0.836622		0.0665331	0.715028	0.474592	0.702278		0.145007	1.45689	0.145145	0.365195		0.133045	1.19347	0.232686	0.443085
ENSG00000100764	PSMC1		0.0373857	0.322459	0.747105	0.856993		-0.0726825	-0.783644	0.433249	0.669593		0.136648	1.36433	0.172462	0.399841		0.148972	1.28501	0.198788	0.400681
ENSG00000100784	RPS6KA5		-0.247652	-1.99366	0.0461891	0.161901		-0.190476	-1.93724	0.0527156	0.224661		-0.224707	-2.19793	0.0279542	0.147577		-0.227528	-1.90258	0.057095	0.185341
ENSG00000100796	PPP4R3A		0.0703022	0.780762	0.434942	0.631589		0.0587864	0.730971	0.464797	0.694931		-0.0457556	-0.55986	0.575575	0.764798		0.0552779	0.640089	0.522115	0.708473
ENSG00000100802	C14orf93		0.0510876	0.451169	0.651868	0.795692		-0.0255996	-0.276795	0.781937	0.89856		0.162664	1.62436	0.104299	0.304872		0.0709384	0.640082	0.522119	0.708473
ENSG00000100804	PSMB5		-0.0141853	-0.134085	0.893335	0.940047		0.0152599	0.170073	0.864953	0.93867		0.113841	1.20589	0.22786	0.464066		-0.0855523	-0.831695	0.405581	0.613511
ENSG00000100811	YY1		-0.147024	-1.48038	0.138771	0.318921		-0.0669131	-0.775988	0.437756	0.672406		0.172309	1.9224	0.0545555	0.213384		0.0987239	1.03463	0.300842	0.518723
ENSG00000100813	ACIN1		0.0624155	0.853875	0.393174	0.595269		0.0717944	1.05524	0.291315	0.546411		-0.00580978	-0.0864454	0.931112	0.970133		0.0159579	0.229452	0.818517	0.904683
ENSG00000100814	CCNB1IP1		-0.374449	-3.19317	0.00140719	0.0182207		-0.227781	-2.32122	0.0202749	0.135452		-0.457254	-4.24535	2.18249e-05	0.00270136		-0.640688	-5.13913	2.76011e-07	5.13467e-05
ENSG00000100815	TRIP11		-0.19057	-1.87672	0.0605565	0.191344		-0.165633	-1.85001	0.0643116	0.249256		-0.00759436	-0.0848123	0.932411	0.970783		-0.0536525	-0.555018	0.578882	0.75328
ENSG00000100823	APEX1		0.0739806	0.833756	0.404418	0.604828		0.0377239	0.474859	0.634887	0.81291		-0.00182103	-0.0226392	0.981938	0.992711		0.0877252	1.03177	0.302182	0.520487
ENSG00000100836	PABPN1		0.0784987	0.977723	0.328211	0.538566		0.110256	1.49161	0.135802	0.370166		0.0779532	1.06319	0.287697	0.526165		0.19966	2.59682	0.00940908	0.0589912
ENSG00000100842	EFS		0.179331	1.53463	0.124876	0.298473		0.0177744	0.192166	0.847612	0.929646		-0.195646	-1.92473	0.0542627	0.212759		-0.248225	-2.13154	0.0330446	0.131255
ENSG00000100852	ARHGAP5		0.0235427	0.271827	0.785755	0.878697		-0.0772874	-0.985062	0.324594	0.578479		0.0432245	0.5491	0.582937	0.76916		-0.0735714	-0.886138	0.375543	0.588707
ENSG00000100865	CINP		0.253177	2.47158	0.0134518	0.0749594		0.133375	1.50669	0.13189	0.364451		0.259482	2.80942	0.0049631	0.0554034		0.234765	2.38435	0.0171093	0.0861151
ENSG00000100883	SRP54		-0.0920562	-0.900219	0.368004	0.573529		-0.0319091	-0.363554	0.716191	0.86181		-0.0779189	-0.854871	0.392622	0.622361		-0.117498	-1.18859	0.234601	0.446134
ENSG00000100888	CHD8		0.0572882	0.61497	0.538575	0.71341		0.0748858	0.904118	0.365933	0.614927		0.0778202	0.922016	0.35652	0.590915		0.185649	2.05437	0.0399398	0.148251
ENSG00000100890	PRORP		-0.0122537	-0.111133	0.911511	0.950916		-0.0104693	-0.11438	0.908937	0.961563		0.150251	1.53087	0.125802	0.336533		0.110745	1.02487	0.305423	0.524031
ENSG00000100897	DCAF11		-0.190484	-1.82125	0.0685685	0.20656		-0.0912835	-1.02254	0.306527	0.562613		-0.0835983	-0.907862	0.363951	0.597513		-0.0941788	-0.942157	0.346112	0.561585
ENSG00000100902	PSMA6		-0.0657089	-0.713082	0.475795	0.663944		0.000664417	0.00813829	0.993507	0.997493		-0.00353169	-0.042499	0.966101	0.987514		-0.000406678	-0.00461136	0.996321	0.998402
ENSG00000100906	NFKBIA		-0.126936	-1.09676	0.272747	0.482368		-0.163095	-1.67375	0.0941806	0.305815		-0.154257	-1.53407	0.125013	0.335345		-0.195523	-1.70261	0.0886407	0.243344
ENSG00000100908	EMC9		-0.0846004	-0.963088	0.335503	0.544861		-0.00155278	-0.019742	0.984249	0.993582		0.119329	1.49026	0.136155	0.351723		0.224155	2.64154	0.00825302	0.0543792
ENSG00000100911	PSME2		0.187867	1.70078	0.0889841	0.242379		0.123953	1.33089	0.183227	0.430261		0.139304	1.4408	0.14964	0.371173		0.232408	2.15158	0.0314306	0.127393
ENSG00000100916	BRMS1L		-0.269751	-2.33861	0.0193554	0.0931049		-0.186469	-1.92169	0.0546446	0.22884		0.085937	0.884015	0.376688	0.608911		-0.0750228	-0.693405	0.488055	0.683456
ENSG00000100926	TM9SF1		0.213856	1.75642	0.0790173	0.22503		0.196924	2.02083	0.0432977	0.2017		0.111642	1.16317	0.24476	0.4828		0.0814219	0.715295	0.474427	0.67205
ENSG00000100934	SEC23A		-0.170643	-1.43939	0.150041	0.334973		-0.179698	-1.82125	0.068569	0.258786		-0.0466761	-0.472291	0.636719	0.805326		-0.15008	-1.30004	0.193586	0.393844
ENSG00000100938	GMPR2		-0.098594	-0.925702	0.354601	0.56255		-0.0977643	-1.07323	0.283166	0.538488		0.0355961	0.378752	0.704872	0.844482		0.0555328	0.539552	0.589506	0.759378
ENSG00000100941	PNN		-0.0134795	-0.143017	0.886277	0.936731		-0.07382	-0.882597	0.377454	0.626514		-0.0939812	-1.09914	0.271707	0.510549		-0.0415016	-0.45724	0.647499	0.798171
ENSG00000100949	RABGGTA		-0.0250701	-0.2808	0.778864	0.874014		-0.00492627	-0.0618029	0.95072	0.979852		0.178488	2.18065	0.0292096	0.150777		0.237698	2.74204	0.00610588	0.0449326
ENSG00000100968	NFATC4		0.565959	3.64561	0.000266759	0.00661781		0.215734	2.12961	0.0332042	0.174591		0.247734	2.37871	0.0173733	0.112351		0.17311	1.479	0.13914	0.323673
ENSG00000100979	PLTP		1.25328	4.66289	3.118e-06	0.000373868		0.531133	3.72722	0.000193602	0.012534		0.131683	1.43432	0.151481	0.372924		0.13474	1.20176	0.229456	0.43926
ENSG00000100982	PCIF1		-0.0166063	-0.183932	0.854067	0.919401		-0.0431937	-0.535698	0.592167	0.788776		-0.0511025	-0.623568	0.532911	0.73357		-0.0657012	-0.757015	0.449041	0.651862
ENSG00000100983	GSS		0.149797	1.57003	0.116409	0.285832		0.15896	1.85682	0.0633362	0.247728		0.0610144	0.713242	0.475696	0.690654		0.0712457	0.782446	0.433952	0.639021
ENSG00000100991	TRPC4AP		-0.00396235	-0.0521275	0.958427	0.977881		-0.00320688	-0.0457424	0.963516	0.986483		0.149095	2.12668	0.0334463	0.161189		0.0471519	0.649873	0.515774	0.704781
ENSG00000100994	PYGB		0.0543224	0.493916	0.621366	0.773833		-0.0564332	-0.613713	0.539405	0.752253		-0.0568688	-0.588784	0.556006	0.75013		0.0166527	0.155828	0.876168	0.935984
ENSG00000100997	ABHD12		0.207705	1.80862	0.0705104	0.210325		0.148528	1.55141	0.120804	0.348312		0.036919	0.377546	0.705768	0.8451		0.311555	2.70548	0.0068205	0.0478724
ENSG00000101004	NINL		-0.189372	-1.57368	0.11556	0.28466		0.145241	1.54549	0.122227	0.350513		-0.141808	-1.44861	0.147446	0.367892		-0.0194017	-0.170513	0.864607	0.929705
ENSG00000101017	CD40		0.0493828	0.433552	0.664614	0.805642		0.0095668	0.103482	0.91758	0.966438		-0.149813	-1.49531	0.134834	0.349567		-0.116639	-1.03984	0.298413	0.516559
ENSG00000101019	UQCC1		-0.449569	-4.00467	6.21043e-05	0.00253505		-0.371112	-3.63619	0.0002767	0.0147458		-0.324109	-3.36018	0.00077891	0.0193568		-0.357099	-3.42381	0.000617495	0.00999717
ENSG00000101040	ZMYND8		0.0100335	0.0906725	0.927753	0.960547		0.0439774	0.477804	0.63279	0.811339		-0.304057	-2.95502	0.00312644	0.0429118		-0.233873	-2.11038	0.0348258	0.135385
ENSG00000101079	NDRG3		0.0915448	0.944123	0.345107	0.553973		-0.00491872	-0.0581025	0.953667	0.981112		-0.0246669	-0.283543	0.776761	0.886643		0.0569181	0.611106	0.54113	0.722707
ENSG00000101084	RAB5IF		0.200089	1.70003	0.0891248	0.242544		0.133254	1.39113	0.164185	0.40705		0.233045	2.26358	0.0235997	0.134445		0.352725	2.91947	0.00350629	0.0308016
ENSG00000101096	NFATC2		-0.13869	-1.17667	0.239329	0.447735		-0.162213	-1.66684	0.0955462	0.308335		-0.194533	-1.9063	0.0566119	0.217425		-0.179037	-1.53465	0.12487	0.302415
ENSG00000101109	STK4		-0.0138966	-0.123059	0.902061	0.94602		-0.0853054	-0.911124	0.36223	0.612371		-0.00495647	-0.0505164	0.959711	0.984076		0.0125758	0.113716	0.909463	0.954619
ENSG00000101126	ADNP		-0.0732387	-0.687386	0.49184	0.677059		-0.072353	-0.798407	0.424634	0.663585		-0.0571172	-0.605582	0.544792	0.741353		-0.103647	-1.00004	0.317291	0.536161
ENSG00000101132	PFDN4		0.112194	0.984434	0.324902	0.535886		0.0364675	0.393839	0.6937	0.847503		0.0863877	0.876601	0.380704	0.612325		-0.000606465	-0.00549903	0.995612	0.998226
ENSG00000101134	DOK5		0.11451	1.1145	0.265064	0.474075		0.0801636	0.905189	0.365365	0.614333		0.17584	1.90153	0.0572321	0.218435		0.0868386	0.877567	0.380179	0.592967
ENSG00000101138	CSTF1		-0.13494	-1.36142	0.17338	0.366803		-0.0541393	-0.630151	0.528596	0.744029		-0.198686	-2.21786	0.0265641	0.143813		-0.121858	-1.28371	0.199242	0.401097
ENSG00000101146	RAE1		-0.254817	-2.66516	0.00769513	0.0530411		-0.150757	-1.77897	0.075245	0.27203		0.0638888	0.757695	0.448634	0.670881		0.00321648	0.0357267	0.9715	0.987282
ENSG00000101150	TPD52L2		0.11585	1.40906	0.158818	0.347955		0.0725642	0.967629	0.33323	0.586246		0.130004	1.7258	0.0843843	0.271175		0.0689377	0.877918	0.379988	0.592769
ENSG00000101152	DNAJC5		0.175473	2.01243	0.044175	0.157527		0.129869	1.64195	0.100601	0.316138		0.115332	1.45884	0.14461	0.364646		0.0943478	1.13577	0.256054	0.471515
ENSG00000101158	NELFCD		-0.107037	-1.44767	0.14771	0.331957		-0.0481722	-0.703083	0.482004	0.708076		-0.027548	-0.404816	0.685613	0.833026		-0.00839771	-0.11905	0.905236	0.952006
ENSG00000101160	CTSZ		0.377648	2.97391	0.00294032	0.0289352		0.300221	2.78514	0.00535043	0.0656597		0.163926	1.62817	0.10349	0.303564		0.214871	1.86854	0.0616864	0.19515
ENSG00000101161	PRPF6		-0.101318	-1.26909	0.204409	0.404879		-0.0627772	-0.859057	0.390309	0.637285		0.142203	1.93951	0.0524396	0.208725		0.107497	1.4093	0.158745	0.3508
ENSG00000101166	PRELID3B		0.112884	1.0412	0.297784	0.508876		0.0968778	1.05392	0.291918	0.54674		-0.00932759	-0.0980347	0.921905	0.965579		-0.0189528	-0.180905	0.856442	0.92464
ENSG00000101181	MTG2		0.0892681	1.07254	0.283475	0.49336		0.0439026	0.580804	0.561373	0.768641		0.100789	1.32225	0.186084	0.416361		0.0492677	0.618608	0.536174	0.718704
ENSG00000101182	PSMA7		0.170199	1.59645	0.110389	0.276597		0.0743304	0.824629	0.409582	0.652051		0.261385	2.69935	0.00694743	0.0657123		0.12542	1.22215	0.221652	0.429599
ENSG00000101189	MRGBP		0.112205	1.02638	0.304713	0.51574		-0.0179311	-0.196818	0.84397	0.928034		0.11803	1.21622	0.223899	0.45986		0.14784	1.37351	0.169594	0.36408
ENSG00000101190	TCFL5		0.0731547	0.658022	0.510524	0.691777		-0.0440563	-0.477785	0.632803	0.811339		-0.1101	-1.12213	0.261808	0.501736		0.0950027	0.876536	0.380738	0.593377
ENSG00000101191	DIDO1		-0.0721349	-0.749963	0.453277	0.646151		-0.050484	-0.597757	0.550002	0.760217		-0.0398718	-0.460869	0.644893	0.809895		0.0577829	0.624761	0.532128	0.715573
ENSG00000101193	GID8		-0.00590604	-0.0570189	0.95453	0.975603		0.0111334	0.125778	0.899908	0.957285		0.203478	2.16493	0.0303929	0.153377		0.200988	1.97811	0.0479166	0.165388
ENSG00000101199	ARFGAP1		0.0231731	0.232178	0.8164	0.897357		-0.0852373	-0.976523	0.328805	0.581573		-0.0137157	-0.153544	0.877969	0.942401		-0.105222	-1.08911	0.276105	0.493146
ENSG00000101210	EEF1A2		-0.00396699	-0.0405308	0.96767	0.982955		0.00794292	0.0930655	0.925852	0.969941		0.179452	2.01336	0.0440771	0.188895		0.121812	1.28495	0.19881	0.400681
ENSG00000101216	GMEB2		-0.185056	-1.9953	0.0460097	0.161518		-0.157995	-1.89069	0.0586654	0.23678		0.013556	0.163321	0.870266	0.938151		-0.0159609	-0.181326	0.856112	0.924456
ENSG00000101220	C20orf27		0.437119	3.67776	0.000235291	0.00624062		0.328866	3.16234	0.00156505	0.035177		0.204825	2.10258	0.0355022	0.166838		0.392965	3.51491	0.000439905	0.00789975
ENSG00000101224	CDC25B		0.407713	3.06701	0.00216212	0.0241219		0.432427	3.51606	0.000438006	0.0182666		0.0841231	0.84682	0.397095	0.626232		0.0484597	0.427762	0.668825	0.812714
ENSG00000101246	ARFRP1		0.0990597	1.05098	0.293266	0.503927		0.0299712	0.361089	0.718033	0.862723		0.19693	2.28733	0.0221769	0.128928		0.0998236	1.10159	0.27064	0.487827
ENSG00000101247	NDUFAF5		-0.0246905	-0.242689	0.808246	0.892522		0.0402841	0.459773	0.645679	0.817917		0.0235291	0.259454	0.795285	0.897502		0.135835	1.37727	0.16843	0.36307
ENSG00000101266	CSNK2A1		-0.161842	-1.55657	0.119572	0.291176		-0.136627	-1.51126	0.130721	0.363374		-0.066586	-0.72484	0.46855	0.686106		-0.090958	-0.911579	0.36199	0.577049
ENSG00000101290	CDS2		0.0988709	0.904216	0.365881	0.57177		0.0907732	0.98387	0.32518	0.578986		0.125533	1.29867	0.194057	0.425489		0.0108045	0.102157	0.918632	0.959997
ENSG00000101294	HM13		0.272097	2.55331	0.0106705	0.0652648		0.217202	2.31429	0.0206519	0.136947		0.0474232	0.515543	0.606173	0.785026		0.0228407	0.228779	0.819041	0.905024
ENSG00000101298	SNPH		0.0465985	0.448047	0.654119	0.797624		0.0192419	0.216682	0.828456	0.920943		0.262387	2.73861	0.00616999	0.0611505		0.183395	1.79535	0.072598	0.215436
ENSG00000101306	MYLK2		-0.0960161	-0.820951	0.411674	0.61185		-0.135553	-1.42699	0.153584	0.394695		-0.0993118	-1.00645	0.314199	0.553951		0.0608829	0.531571	0.595023	0.762559
ENSG00000101310	SEC23B		0.0802012	0.687926	0.491499	0.676833		-0.00152997	-0.0167872	0.986606	0.994729		0.16654	1.65251	0.0984314	0.295757		0.203431	1.72157	0.0851473	0.238127
ENSG00000101331	CCM2L		0.208099	1.74991	0.0801334	0.226972		0.203573	2.02981	0.0423763	0.199769		-0.0215331	-0.218094	0.827356	0.915624		-0.137559	-1.20807	0.22702	0.436274
ENSG00000101333	PLCB4		-0.105308	-0.925308	0.354805	0.562557		-0.0390597	-0.421919	0.673084	0.835331		-0.101363	-1.02552	0.305118	0.544974		-0.243436	-2.12751	0.033378	0.131957
ENSG00000101335	MYL9		0.31488	2.48222	0.0130565	0.0738844		0.229779	2.23813	0.0252128	0.151352		0.0439008	0.444719	0.656523	0.816734		0.113314	0.986747	0.323767	0.541697
ENSG00000101337	TM9SF4		0.012282	0.118301	0.905829	0.948133		0.0972958	1.08263	0.278974	0.534231		-0.101191	-1.09057	0.275461	0.513911		-0.00565952	-0.0563766	0.955042	0.980223
ENSG00000101343	CRNKL1		-0.0948145	-0.988462	0.322926	0.534025		-0.138182	-1.60799	0.107837	0.327782		-0.00125622	-0.0145706	0.988375	0.995205		0.0940516	1.01963	0.307903	0.526559
ENSG00000101346	POFUT1		-0.165096	-1.49453	0.135036	0.314084		-0.144788	-1.5378	0.124098	0.353761		-0.0413156	-0.43071	0.666679	0.823848		0.015043	0.141998	0.887082	0.940797
ENSG00000101347	SAMHD1		0.0292222	0.267262	0.789267	0.88061		0.0163447	0.179065	0.857887	0.934911		-0.0371814	-0.386513	0.699116	0.841595		-0.036669	-0.344405	0.730542	0.855091
ENSG00000101350	KIF3B		0.34271	2.69256	0.00709056	0.0503513		0.161381	1.6558	0.0977627	0.311663		0.140657	1.40019	0.161458	0.38591		0.144116	1.25577	0.209199	0.41369
ENSG00000101353	MROH8		-0.309075	-2.47305	0.0133966	0.0747134		-0.247496	-2.37927	0.0173471	0.124568		-0.16759	-1.65633	0.0976548	0.294577		-0.19843	-1.70757	0.0877164	0.241961
ENSG00000101361	NOP56		0.0990061	0.994031	0.320208	0.531793		0.218686	2.40349	0.0162394	0.119979		0.0309629	0.347657	0.728098	0.857668		-0.0622133	-0.648638	0.516572	0.705227
ENSG00000101363	MANBAL		0.0586621	0.535169	0.592533	0.753413		0.0449564	0.490662	0.623666	0.806359		-0.0411442	-0.426938	0.669425	0.824423		-0.00942388	-0.0884697	0.929503	0.966593
ENSG00000101365	IDH3B		-0.212154	-2.66402	0.00772119	0.053157		-0.167466	-2.26855	0.0232958	0.145738		0.00606859	0.0840022	0.933055	0.970833		-0.14669	-1.93911	0.0524882	0.175637
ENSG00000101367	MAPRE1		0.261369	2.54277	0.0109977	0.0665934		0.154215	1.72695	0.0841773	0.288298		0.184736	2.02998	0.042359	0.184527		0.155274	1.59285	0.111194	0.280938
ENSG00000101384	JAG1		0.0199807	0.173431	0.862313	0.922618		-0.071181	-0.763303	0.445283	0.679164		-0.179547	-1.76812	0.0770401	0.257569		-0.206045	-1.76877	0.076932	0.223195
ENSG00000101391	CDK5RAP1		-0.316109	-2.79122	0.00525096	0.0413999		-0.139132	-1.49333	0.135351	0.369297		-0.0234622	-0.247178	0.80477	0.903689		-0.0766345	-0.732432	0.463905	0.66385
ENSG00000101400	SNTA1		-0.156618	-1.69084	0.0908679	0.244903		-0.127995	-1.54235	0.12299	0.351998		0.0199179	0.239263	0.810902	0.907137		-0.00187363	-0.0212049	0.983082	0.992741
ENSG00000101407	TTI1		-0.112328	-1.1108	0.266655	0.475776		-0.112501	-1.27252	0.203189	0.455281		-0.124365	-1.37033	0.170585	0.397698		0.0232974	0.23973	0.81054	0.900666
ENSG00000101413	RPRD1B		-0.34568	-2.93859	0.00329709	0.0309218		-0.250333	-2.49258	0.0126818	0.106013		-0.28234	-2.78508	0.00535137	0.0573028		-0.280424	-2.52374	0.0116113	0.0675036
ENSG00000101417	PXMP4		-0.0962315	-0.940439	0.346992	0.555603		-0.0383011	-0.435703	0.663052	0.828826		0.107401	1.17076	0.241695	0.479159		0.079832	0.806721	0.419827	0.626184
ENSG00000101421	CHMP4B		0.156526	1.50485	0.132362	0.310373		0.0935103	1.04704	0.295081	0.550247		0.329875	3.40931	0.000651264	0.0172715		0.282392	2.75026	0.00595479	0.0443345
ENSG00000101439	CST3		0.471891	3.66011	0.000252103	0.00644879		0.372495	3.32932	0.00087058	0.025828		0.160196	1.61267	0.106816	0.308554		0.3434	2.95277	0.00314938	0.0289032
ENSG00000101442	ACTR5		0.140476	1.23032	0.218578	0.42315		0.0734864	0.788002	0.430695	0.667315		-0.0445817	-0.454102	0.649755	0.812367		0.0671289	0.609197	0.542394	0.723213
ENSG00000101444	AHCY		-0.107742	-1.12573	0.260278	0.469601		-0.0661116	-0.785193	0.43234	0.668817		0.226842	2.58603	0.00970894	0.0794876		0.0746207	0.81104	0.417343	0.623981
ENSG00000101445	PPP1R16B		-0.153683	-1.29727	0.194538	0.392651		-0.0827222	-0.915999	0.359668	0.610639		-0.171222	-1.73037	0.083564	0.26997		-0.132627	-1.14706	0.251355	0.466142
ENSG00000101452	DHX35		-0.132794	-1.161	0.245644	0.454307		-0.0800876	-0.856657	0.391634	0.63827		-0.0239689	-0.244172	0.807098	0.905331		-0.0614513	-0.555199	0.578758	0.75328
ENSG00000101457	DNTTIP1		-0.13349	-1.16891	0.242441	0.451105		-0.239544	-2.35136	0.0187051	0.128931		0.0154193	0.157221	0.87507	0.940686		-0.0561647	-0.508498	0.611104	0.774119
ENSG00000101460	MAP1LC3A		-0.0204412	-0.198982	0.842277	0.911826		-0.0379981	-0.430467	0.666856	0.831591		-0.00336451	-0.0367611	0.970676	0.989242		0.0395657	0.398624	0.69017	0.827732
ENSG00000101464	PIGU		0.0121269	0.111875	0.910922	0.950561		0.000984758	0.0108374	0.991353	0.996548		-0.166495	-1.71653	0.0860649	0.274454		-0.212415	-1.97696	0.0480456	0.165535
ENSG00000101470	TNNC2		-0.06357	-0.553862	0.579673	0.744754		-0.0522363	-0.56195	0.57415	0.776073		0.143311	1.42846	0.153158	0.375039		0.218695	1.89046	0.0586967	0.188679
ENSG00000101473	ACOT8		0.0253923	0.262635	0.792832	0.882962		0.078335	0.919491	0.357839	0.608971		0.132917	1.52378	0.127563	0.338896		0.0582498	0.628984	0.529359	0.713687
ENSG00000101474	APMAP		0.253235	2.25626	0.0240547	0.107323		0.202443	2.09477	0.0361912	0.183573		0.151716	1.56687	0.117145	0.325398		0.196881	1.83496	0.0665117	0.204548
ENSG00000101493	ZNF516		-0.187401	-1.56946	0.11654	0.286034		-0.146231	-1.51687	0.129298	0.361817		-0.174015	-1.71666	0.086041	0.274454		-0.0392429	-0.344763	0.730273	0.855051
ENSG00000101544	ADNP2		-0.0578291	-0.626512	0.530979	0.70701		-0.0680046	-1.04305	0.296925	0.551808		0.0226746	0.334494	0.738007	0.864211		-0.0881424	-0.979722	0.327223	0.544552
ENSG00000101546	RBFA		0.0793422	0.695288	0.486875	0.672557		0.108178	1.14394	0.252649	0.507724		0.405669	3.65146	0.000260754	0.0106396		0.400469	3.27598	0.00105294	0.014176
ENSG00000101557	USP14		-0.0880535	-0.999208	0.317694	0.529437		-0.025708	-0.325763	0.744604	0.87915		0.0120835	0.151357	0.879694	0.943109		-0.0416009	-0.493339	0.621773	0.78204
ENSG00000101558	VAPA		-0.0087209	-0.097327	0.922467	0.957739		0.0433077	0.540354	0.588953	0.78666		0.279942	3.35779	0.000785692	0.0193568		0.26636	3.04667	0.00231391	0.0237755
ENSG00000101596	SMCHD1		-0.256164	-2.65497	0.00793152	0.0541196		-0.225221	-2.57113	0.0101367	0.0926796		-0.162617	-1.88953	0.0588207	0.221557		-0.215266	-2.33704	0.0194373	0.093773
ENSG00000101605	MYOM1		-0.294417	-2.72134	0.00650174	0.0476322		-0.236517	-2.47884	0.0131811	0.108077		-0.00279196	-0.0301732	0.975929	0.991562		-0.0449441	-0.445808	0.655736	0.80411
ENSG00000101608	MYL12A		-0.255876	-2.06378	0.0390388	0.146186		-0.179114	-1.82331	0.068256	0.257859		-0.277706	-2.625	0.00866502	0.074658		-0.216827	-1.82702	0.0676964	0.206841
ENSG00000101638	ST8SIA5		-0.107472	-0.944119	0.345109	0.553973		-0.10227	-1.08568	0.27762	0.532635		0.0775505	0.788156	0.430605	0.65791		0.0162724	0.14773	0.882556	0.938288
ENSG00000101639	CEP192		-0.446246	-3.76107	0.000169186	0.00502324		-0.253711	-2.57389	0.0100562	0.0924099		-0.135877	-1.41822	0.156127	0.379632		-0.0968909	-0.926653	0.354107	0.568893
ENSG00000101654	RNMT		-0.122188	-1.26904	0.204427	0.404879		-0.0915114	-1.07928	0.280462	0.536011		-0.0636882	-0.738286	0.460341	0.680316		0.0477117	0.518439	0.604152	0.768611
ENSG00000101665	SMAD7		-0.1619	-1.359	0.174148	0.36764		-0.0218509	-0.241736	0.808985	0.912419		-0.183945	-1.82496	0.0680076	0.240207		-0.066034	-0.576245	0.564449	0.742133
ENSG00000101695	RNF125		0.0962322	0.82946	0.406844	0.606944		0.175057	1.8288	0.0674301	0.255746		-0.131748	-1.36207	0.173176	0.40077		-0.141054	-1.22048	0.222283	0.43006
ENSG00000101745	ANKRD12		-0.0448342	-0.38755	0.698349	0.827281		-0.0276683	-0.300091	0.764107	0.890157		0.0700423	0.706801	0.47969	0.694031		0.14169	1.23051	0.218505	0.425513
ENSG00000101751	POLI		0.0401724	0.351924	0.724895	0.843587		0.0412945	0.445165	0.656201	0.823901		0.00941452	0.095506	0.923913	0.966481		0.0191056	0.170988	0.864233	0.92939
ENSG00000101752	MIB1		-0.121077	-1.08891	0.276194	0.485533		-0.171616	-1.78539	0.0741977	0.270148		-0.0155926	-0.161326	0.871837	0.938941		-0.1302	-1.20257	0.229141	0.438876
ENSG00000101782	RIOK3		-0.0341673	-0.305221	0.760197	0.864602		-0.0938861	-1.00324	0.315744	0.569943		-0.105662	-1.0744	0.282643	0.521255		-0.18864	-1.69413	0.0902399	0.245544
ENSG00000101811	CSTF2		0.10071	0.874607	0.381788	0.5855		0.143233	1.48703	0.137008	0.372072		-0.0579092	-0.586239	0.557715	0.751475		-0.114857	-1.02101	0.307251	0.525756
ENSG00000101825	MXRA5		2.90403	6.00686	1.89147e-09	4.35454e-06		1.05102	4.37688	1.2039e-05	0.00351288		0.173724	2.32494	0.0200752	0.121852		0.267971	2.55144	0.010728	0.0637862
ENSG00000101843	PSMD10		-0.0437007	-0.391951	0.695094	0.825635		-0.0998613	-1.06654	0.286181	0.540811		0.214791	2.13482	0.0327761	0.159529		0.196321	1.76547	0.0774844	0.224214
ENSG00000101844	ATG4A		0.065394	0.602785	0.546652	0.720625		0.0899958	0.978539	0.327808	0.58088		-0.0189392	-0.198709	0.84249	0.922292		0.16367	1.53979	0.123612	0.300125
ENSG00000101846	STS		0.0692949	0.644099	0.519511	0.698039		0.128083	1.38303	0.166655	0.409995		-0.0525841	-0.553243	0.580097	0.768058		0.0435257	0.417637	0.676213	0.817721
ENSG00000101849	TBL1X		-0.0319707	-0.294168	0.768629	0.869296		-0.0216059	-0.237262	0.812453	0.913655		0.122935	1.27096	0.203743	0.437141		-0.0238784	-0.225314	0.821735	0.905956
ENSG00000101856	PGRMC1		0.0501076	0.446142	0.655495	0.79854		0.0116518	0.1264	0.899415	0.95725		-0.0266914	-0.272989	0.784862	0.890805		-0.0237887	-0.217197	0.828055	0.909083
ENSG00000101868	POLA1		0.097057	0.984762	0.324741	0.535697		0.0950994	1.10003	0.271318	0.525729		-0.171184	-1.92193	0.0546149	0.213534		-0.0871195	-0.925749	0.354576	0.569251
ENSG00000101882	NKAP		-0.145239	-1.34806	0.177638	0.371827		-0.130794	-1.41497	0.157076	0.39826		0.177379	1.84638	0.0648374	0.233061		0.129259	1.23929	0.215237	0.421431
ENSG00000101892	ATP1B4		-0.230241	-2.17971	0.029279	0.121848		-0.112281	-1.24859	0.211815	0.464765		-0.126712	-1.36924	0.170925	0.39817		-0.163655	-1.62495	0.104174	0.269956
ENSG00000101901	ALG13		0.178466	1.61519	0.10627	0.270171		0.080002	0.870201	0.384191	0.631911		-0.027552	-0.288184	0.773206	0.884905		-0.0357809	-0.339252	0.73442	0.856873
ENSG00000101928	MOSPD1		0.00721913	0.0635923	0.949295	0.972702		-0.041309	-0.445463	0.655985	0.82381		-0.0612147	-0.620749	0.534765	0.73527		-0.0615862	-0.553446	0.579958	0.753867
ENSG00000101940	WDR13		0.151106	1.63328	0.102411	0.264248		0.186919	2.21453	0.0267925	0.156394		0.310133	3.60305	0.000314509	0.0115417		0.304072	3.35944	0.000781002	0.0116226
ENSG00000101945	SUV39H1		-0.173734	-1.53855	0.123914	0.297099		-0.235552	-2.34962	0.0187925	0.129301		-0.0383	-0.394518	0.693199	0.838176		-0.129878	-1.19152	0.233449	0.44417
ENSG00000101966	XIAP		0.0737395	0.735166	0.462239	0.653665		0.24095	2.60268	0.00924982	0.088655		-0.0378031	-0.421712	0.673235	0.827243		0.0852154	0.880919	0.378362	0.591313
ENSG00000101972	STAG2		-0.0640277	-0.596725	0.550691	0.723796		-0.0260447	-0.288186	0.773204	0.89435		-0.0258866	-0.273654	0.784351	0.890488		0.0644624	0.619722	0.535441	0.718268
ENSG00000101986	ABCD1		0.274442	2.80553	0.00502331	0.0400716		0.294899	3.23618	0.00121142	0.0309195		0.295889	3.32286	0.000890984	0.0203817		0.415299	4.30062	1.70322e-05	0.000899345
ENSG00000101997	CCDC22		-0.171261	-1.81782	0.0690912	0.207735		0.0253775	0.307766	0.758261	0.887256		0.0074169	0.0880204	0.92986	0.969386		-0.0425712	-0.473908	0.635566	0.790522
ENSG00000102007	PLP2		1.37133	5.60917	2.03297e-08	1.46259e-05		0.932514	4.8668	1.13417e-06	0.00108795		0.837723	4.9093	9.14012e-07	0.00065432		0.734898	4.40555	1.05516e-05	0.00066736
ENSG00000102024	PLS3		0.149479	1.37609	0.168794	0.36162		0.196723	2.05606	0.039777	0.193686		-0.148532	-1.54429	0.122518	0.332854		0.117758	1.12281	0.261518	0.476846
ENSG00000102030	NAA10		0.187084	1.98499	0.0471455	0.164324		0.120228	1.43569	0.151091	0.391537		0.300322	3.44737	0.000566075	0.0161054		0.363275	3.90806	9.30393e-05	0.00284079
ENSG00000102034	ELF4		0.551416	3.38433	0.000713522	0.0123637		0.225273	2.24878	0.0245266	0.150023		-0.0741128	-0.782391	0.433985	0.660149		0.046822	0.413791	0.679027	0.81966
ENSG00000102038	SMARCA1		0.000761519	0.0079672	0.993643	0.996587		0.00302031	0.0360101	0.971274	0.989586		-0.0190183	-0.219724	0.826086	0.91525		0.068892	0.744575	0.456528	0.658452
ENSG00000102054	RBBP7		0.0266788	0.260352	0.794592	0.884066		0.0510333	0.578209	0.563123	0.769756		0.0914977	0.996993	0.318768	0.557337		0.0825218	0.830951	0.406001	0.613882
ENSG00000102081	FMR1		-0.178768	-1.64337	0.100305	0.261343		0.0343229	0.380377	0.703665	0.853528		-0.0525888	-0.555903	0.578277	0.766806		0.0904451	0.871063	0.38372	0.595604
ENSG00000102096	PIM2		-0.0841649	-0.721872	0.470373	0.659497		-0.0677165	-0.731865	0.464251	0.694837		-0.0412557	-0.419271	0.675018	0.82802		-0.259191	-2.15374	0.0312608	0.126884
ENSG00000102100	SLC35A2		0.0655248	0.605977	0.54453	0.718652		0.0765652	0.836305	0.402984	0.647964		0.138529	1.44036	0.149764	0.371173		0.161353	1.52151	0.128131	0.307083
ENSG00000102103	PQBP1		0.0133749	0.146889	0.883219	0.934885		-0.028509	-0.351596	0.725141	0.867141		0.212167	2.53345	0.0112947	0.0881771		0.0922876	1.05221	0.292701	0.511182
ENSG00000102119	EMD		-0.05016	-0.530082	0.596055	0.755638		-0.0161068	-0.193345	0.846689	0.92904		-0.0609282	-0.713255	0.475688	0.690654		-0.0742648	-0.815036	0.415052	0.622473
ENSG00000102125	TAFAZZIN		-0.0658458	-0.676544	0.498695	0.682253		0.0426457	0.501238	0.616204	0.802991		-0.0510482	-0.58397	0.559241	0.752474		-0.0436538	-0.46639	0.640937	0.793374
ENSG00000102144	PGK1		-0.0522142	-0.53305	0.593999	0.754212		0.0372024	0.435238	0.66339	0.828984		0.240952	2.67391	0.00749722	0.0686658		0.206904	2.16315	0.0305293	0.125151
ENSG00000102158	MAGT1		0.0668339	0.690647	0.489787	0.675041		0.197212	2.24175	0.0249773	0.150891		0.092396	1.06575	0.286535	0.524844		0.0310918	0.336037	0.736843	0.857787
ENSG00000102172	SMS		0.0893191	0.86006	0.389756	0.591962		0.0678163	0.76098	0.446669	0.679769		0.109528	1.1803	0.237883	0.474663		0.178262	1.75654	0.0789965	0.226726
ENSG00000102178	UBL4A		-0.134392	-1.21642	0.223826	0.429553		-0.131311	-1.3987	0.161902	0.404262		0.0528801	0.549007	0.583001	0.76916		-0.0937428	-0.876866	0.380559	0.593258
ENSG00000102181	CD99L2		-0.218746	-2.23117	0.0256696	0.111922		-0.108843	-1.27077	0.20381	0.456253		-0.0926825	-1.06378	0.287427	0.525922		-0.0916132	-0.983185	0.325516	0.543671
ENSG00000102189	EEA1		-0.0160013	-0.161036	0.872065	0.928616		-0.0245496	-0.284691	0.775881	0.895086		-0.273172	-2.97371	0.00294224	0.0411436		-0.11963	-1.24563	0.2129	0.418056
ENSG00000102225	CDK16		0.144293	1.58924	0.112005	0.27931		0.0973101	1.19778	0.231001	0.486371		0.160198	1.93961	0.0524276	0.208725		0.342934	3.84043	0.000122818	0.0033906
ENSG00000102226	USP11		-0.0801348	-1.04929	0.294045	0.504736		-0.0676344	-0.958977	0.337571	0.589969		-0.149557	-2.1266	0.0334533	0.161189		-0.245074	-3.33805	0.000843686	0.0122313
ENSG00000102241	HTATSF1		-0.0778907	-0.833554	0.404532	0.604828		-0.0982859	-1.17971	0.238115	0.493597		0.184184	2.15728	0.0309837	0.15473		0.253831	2.77998	0.0054362	0.0416619
ENSG00000102265	TIMP1		2.50318	5.73855	9.5489e-09	8.45518e-06		1.01531	4.35544	1.32802e-05	0.00360555		0.281038	3.14027	0.00168793	0.0302903		0.536892	3.61066	0.000305417	0.00632245
ENSG00000102287	GABRE		0.119923	1.14148	0.253669	0.462505		0.0460521	0.62695	0.530692	0.745793		-0.0884348	-1.11511	0.264804	0.503447		-0.119743	-1.17737	0.239049	0.4512
ENSG00000102309	PIN4		0.0696679	0.608154	0.543086	0.717322		0.0318072	0.34337	0.73132	0.871632		0.230284	2.23509	0.0254113	0.140158		0.191902	1.66958	0.0950034	0.253438
ENSG00000102312	PORCN		0.132295	1.35148	0.17654	0.370696		0.109548	1.26981	0.204154	0.456846		0.10779	1.22515	0.22052	0.45588		0.0805922	0.856232	0.391869	0.601964
ENSG00000102316	MAGED2		0.156594	1.37691	0.16854	0.361144		0.153592	1.59893	0.109836	0.331148		-0.0470148	-0.480783	0.630671	0.801923		0.10316	0.938678	0.347896	0.563239
ENSG00000102317	RBM3		-0.0150335	-0.134245	0.893209	0.940001		-0.0791702	-0.849505	0.3956	0.641527		-0.0686722	-0.701097	0.483242	0.697068		-0.074765	-0.682296	0.495052	0.689228
ENSG00000102349	KLF8		0.139573	1.22316	0.22127	0.426817		0.0897908	0.958451	0.337835	0.590289		0.193839	1.92579	0.0541302	0.212515		0.109289	0.98623	0.32402	0.542043
ENSG00000102390	PBDC1		0.266125	2.27073	0.0231634	0.10448		0.203839	2.06165	0.0392406	0.192376		0.378878	3.53036	0.000414998	0.0135166		0.338147	2.90845	0.00363229	0.0313899
ENSG00000102393	GLA		0.259263	2.20974	0.0271231	0.116194		0.224402	2.23571	0.0253709	0.151948		0.187371	1.86866	0.0616708	0.226939		0.0240133	0.218786	0.826816	0.90859
ENSG00000102401	ARMCX3		0.0850718	0.776539	0.437431	0.633526		-0.0399611	-0.437155	0.661999	0.82784		-0.0484851	-0.503713	0.614463	0.790554		0.10338	0.967282	0.333403	0.54986
ENSG00000102471	NDFIP2		-0.239065	-2.04852	0.0405095	0.150082		-0.255002	-2.48369	0.0130031	0.107066		-0.155202	-1.55999	0.118761	0.32747		-0.280053	-2.44392	0.0145286	0.0781125
ENSG00000102531	FNDC3A		-0.246507	-2.22052	0.0263834	0.113932		-0.178815	-1.88268	0.0597441	0.239205		-0.225955	-2.31053	0.0208587	0.124517		-0.248646	-2.31425	0.0206538	0.097542
ENSG00000102543	CDADC1		-0.0364902	-0.329327	0.741908	0.854186		-0.136513	-1.55258	0.120524	0.347861		-0.0481446	-0.54022	0.589045	0.773677		0.194695	1.69786	0.0895339	0.244862
ENSG00000102547	CAB39L		-0.117894	-1.01073	0.312146	0.523244		-0.0670935	-0.720565	0.471177	0.699995		-0.041445	-0.419287	0.675007	0.82802		-0.0517691	-0.455968	0.648413	0.798788
ENSG00000102554	KLF5		0.349616	2.66941	0.00759855	0.0526137		0.114551	1.21565	0.224117	0.478274		0.154766	1.54043	0.123455	0.333602		0.284889	2.33975	0.0192966	0.0934077
ENSG00000102572	STK24		0.110283	1.24316	0.213808	0.416507		0.0397046	0.500354	0.616826	0.803018		0.215504	2.6481	0.00809457	0.0720633		0.0952613	1.12178	0.261957	0.477345
ENSG00000102580	DNAJC3		0.0060837	0.0579695	0.953773	0.97512		0.00533679	0.0598338	0.952288	0.980297		-0.00645992	-0.0695288	0.944569	0.975851		-0.166818	-1.61947	0.105346	0.271646
ENSG00000102606	ARHGEF7		-0.268721	-2.69227	0.00709669	0.050354		-0.213297	-2.38713	0.0169807	0.122857		-0.195962	-2.20488	0.0274626	0.146082		-0.237529	-2.48793	0.0128488	0.0721127
ENSG00000102683	SGCG		0.0824037	0.814113	0.41558	0.616074		0.115593	1.30402	0.192226	0.442542		0.174839	1.90911	0.0562479	0.216706		0.103018	1.05213	0.292739	0.511182
ENSG00000102699	PARP4		0.220351	2.0365	0.0416998	0.152286		0.144531	1.56327	0.117988	0.343444		-0.0691471	-0.732109	0.464102	0.682891		0.00601226	0.0583891	0.953439	0.97974
ENSG00000102710	SUPT20H		-0.0419451	-0.421454	0.673424	0.811875		-0.129614	-1.47137	0.141192	0.377178		-0.134279	-1.49551	0.13478	0.349567		-0.119066	-1.23446	0.217032	0.423504
ENSG00000102738	MRPS31		-0.028514	-0.283224	0.777005	0.873402		-0.119544	-1.34887	0.177379	0.424052		-0.0628246	-0.698601	0.484802	0.698093		-0.142132	-1.45776	0.144905	0.331694
ENSG00000102743	SLC25A15		0.0386141	0.333363	0.73886	0.851966		-0.0521007	-0.575355	0.565051	0.770835		0.120806	1.22656	0.219987	0.455526		0.185148	1.57298	0.115723	0.287776
ENSG00000102753	KPNA3		-0.0247321	-0.259623	0.795154	0.884435		0.0442873	0.527919	0.597556	0.792998		0.0834274	0.969859	0.332117	0.569661		-0.0185528	-0.202503	0.839523	0.915128
ENSG00000102755	FLT1		-0.0913805	-0.784756	0.432597	0.630118		0.0780537	0.860874	0.389307	0.637178		-0.221169	-2.17566	0.0295806	0.151541		-0.450258	-3.30568	0.000947471	0.0132504
ENSG00000102760	RGCC		0.0186196	0.164687	0.86919	0.92667		-0.135727	-1.41935	0.155796	0.397554		-0.32954	-3.10024	0.00193362	0.0326842		-0.221202	-1.94352	0.0519538	0.174356
ENSG00000102763	VWA8		-0.285337	-2.46774	0.0135967	0.0752462		-0.213402	-2.16841	0.0301274	0.165931		-0.243886	-2.42783	0.0151893	0.104517		-0.201518	-1.8394	0.065857	0.203554
ENSG00000102780	DGKH		0.199356	1.65667	0.0975856	0.256406		0.279405	2.63884	0.00831901	0.0839264		-0.0781811	-0.83187	0.405482	0.63271		0.102738	0.904412	0.365777	0.579633
ENSG00000102781	KATNAL1		-0.00213501	-0.0189085	0.984914	0.992241		-0.0216228	-0.233949	0.815024	0.914715		-0.111509	-1.12625	0.260058	0.499996		0.113179	1.01871	0.308341	0.526988
ENSG00000102786	INTS6		-0.277702	-2.41089	0.0159138	0.0825898		-0.0339532	-0.370454	0.711044	0.858524		-0.208371	-2.09982	0.0357451	0.167533		-0.170081	-1.56619	0.117305	0.290199
ENSG00000102796	DHRS12		0.125958	1.13215	0.257573	0.466402		0.0798208	0.862218	0.388568	0.636335		-0.0887914	-0.914369	0.360523	0.594127		-0.0802992	-0.746838	0.455162	0.657221
ENSG00000102804	TSC22D1		-0.217489	-2.28549	0.0222839	0.101669		-0.129309	-1.53448	0.124911	0.355552		-0.175279	-2.04625	0.0407317	0.181871		-0.0662036	-0.733466	0.463274	0.663608
ENSG00000102805	CLN5		0.0278506	0.247038	0.804879	0.890519		0.0565217	0.608734	0.542701	0.754472		0.0695018	0.706398	0.479941	0.694307		0.00895692	0.0812768	0.935222	0.969697
ENSG00000102858	MGRN1		-0.0762291	-0.851772	0.394341	0.596016		-0.0716746	-0.893275	0.37171	0.620289		-0.1268	-1.55671	0.119538	0.328294		-0.0765333	-0.892923	0.371898	0.585776
ENSG00000102870	ZNF629		-0.258774	-2.33189	0.0197067	0.0942746		-0.117833	-1.27712	0.20156	0.453155		-0.116371	-1.21984	0.222525	0.458062		-0.0972466	-0.931772	0.351454	0.566927
ENSG00000102871	TRADD		0.525787	3.56012	0.000370685	0.00808136		0.246849	2.36787	0.0178907	0.126813		0.227992	2.20533	0.0274309	0.146076		0.283945	2.34446	0.0190544	0.0927424
ENSG00000102878	HSF4		0.117119	1.10398	0.269604	0.479183		0.0857274	0.947371	0.34345	0.594848		0.0689125	0.735129	0.462261	0.681491		0.035513	0.347394	0.728295	0.853838
ENSG00000102882	MAPK3		0.215289	2.29085	0.0219724	0.100697		0.116368	1.39747	0.162271	0.404648		0.128514	1.52294	0.127774	0.33917		0.11592	1.29531	0.195213	0.396243
ENSG00000102893	PHKB		-0.169816	-1.72893	0.0838223	0.233062		-0.119886	-1.38748	0.165296	0.408046		-0.0234096	-0.267708	0.788924	0.893742		-0.0780314	-0.831075	0.405931	0.613882
ENSG00000102897	LYRM1		-0.186055	-2.16811	0.0301506	0.123991		-0.216057	-2.70589	0.00681219	0.0751515		-0.179662	-2.29267	0.0218672	0.127903		-0.112524	-1.37772	0.168289	0.363039
ENSG00000102898	NUTF2		0.295656	3.62292	0.000291293	0.00697106		0.173454	2.31427	0.0206532	0.136947		0.293527	3.91002	9.22893e-05	0.00590932		0.398786	5.05313	4.3463e-07	7.14717e-05
ENSG00000102900	NUP93		0.143944	1.35938	0.174025	0.367492		0.0947396	1.04653	0.295316	0.550508		0.250269	2.59968	0.00933118	0.0774414		0.288053	2.74215	0.0061039	0.0449326
ENSG00000102901	CENPT		0.288574	2.79361	0.00521225	0.041229		0.146465	1.64638	0.0996864	0.314806		0.197919	2.16916	0.0300707	0.152688		0.393884	3.86992	0.000108869	0.00316086
ENSG00000102908	NFAT5		-0.146922	-1.2951	0.195286	0.393615		-0.0330075	-0.357692	0.720574	0.864463		-0.330503	-3.14666	0.00165146	0.030079		-0.380699	-3.23	0.0012379	0.0157375
ENSG00000102910	LONP2		-0.0645938	-0.771075	0.440662	0.636223		0.00167962	0.0221433	0.982334	0.993278		-0.031367	-0.411092	0.681005	0.830936		-0.0476635	-0.595787	0.551317	0.731131
ENSG00000102921	N4BP1		-0.0490935	-0.456686	0.647897	0.792723		0.000266563	0.00294788	0.997648	0.99895		-0.0391584	-0.412513	0.679964	0.830691		0.0642639	0.615506	0.53822	0.720681
ENSG00000102931	ARL2BP		0.128254	1.2475	0.212213	0.414439		0.0749107	0.846945	0.397026	0.642837		0.0873924	0.954933	0.339611	0.576523		0.0699161	0.706659	0.479779	0.676888
ENSG00000102935	ZNF423		-0.21135	-1.7785	0.0753211	0.218602		-0.161334	-1.65615	0.0976918	0.311606		-0.0784069	-0.790296	0.429355	0.656988		-0.205697	-1.7777	0.0754525	0.22073
ENSG00000102967	DHODH		-0.0396297	-0.342509	0.731968	0.847483		-0.09286	-1.01263	0.311238	0.566276		-0.0844737	-0.867924	0.385436	0.616704		-0.161802	-1.38508	0.166029	0.360801
ENSG00000102974	CTCF		-0.108062	-1.24742	0.212242	0.414439		-0.0131924	-0.16957	0.865348	0.938931		0.108995	1.38085	0.167326	0.393882		0.0754489	0.909539	0.363066	0.578259
ENSG00000102977	ACD		0.296523	2.71565	0.00661454	0.0480985		0.157735	1.70529	0.0881409	0.295733		0.0795119	0.850076	0.395283	0.624842		0.156935	1.52785	0.126549	0.30494
ENSG00000102978	POLR2C		-0.202498	-2.70661	0.00679738	0.0489641		-0.149106	-2.13538	0.0327303	0.173862		-0.0524502	-0.7691	0.441834	0.666446		-0.161089	-2.26765	0.0233504	0.106408
ENSG00000102981	PARD6A		0.0799525	0.726557	0.467497	0.657254		0.141177	1.49606	0.134639	0.368043		0.261559	2.59901	0.00934926	0.0774798		0.259474	2.34403	0.0190765	0.0928107
ENSG00000102984	ZNF821		0.0139274	0.12717	0.898806	0.943518		0.019579	0.214207	0.830386	0.921259		-0.0355938	-0.370138	0.71128	0.847046		-0.085505	-0.800994	0.423135	0.629519
ENSG00000102996	MMP15		0.237726	2.18201	0.0291092	0.121404		0.251157	2.57122	0.0101342	0.0926796		0.0464138	0.494186	0.621175	0.795875		0.0296647	0.288812	0.772725	0.879371
ENSG00000103005	USB1		0.219324	2.13065	0.0331178	0.132117		0.106896	1.20639	0.227666	0.482627		-0.0552248	-0.610623	0.541449	0.739602		-0.312699	-3.07892	0.00207751	0.0222665
ENSG00000103018	CYB5B		-0.0437275	-0.478099	0.63258	0.781626		-0.118171	-1.43143	0.152307	0.392832		-0.163251	-1.95338	0.0507748	0.205221		-0.113382	-1.28699	0.198097	0.399982
ENSG00000103021	CCDC113		-0.0715492	-0.635276	0.525249	0.702386		-0.0435915	-0.471127	0.63755	0.814825		0.190525	1.89892	0.0575753	0.218919		0.155851	1.40498	0.160027	0.352065
ENSG00000103024	NME3		0.172013	1.57097	0.116189	0.285475		0.147235	1.57069	0.116255	0.341643		0.0665625	0.699146	0.484461	0.69793		0.0715935	0.684474	0.493676	0.688062
ENSG00000103034	NDRG4		-0.275703	-2.25135	0.0243633	0.108249		-0.346688	-3.06017	0.00221208	0.0416747		-0.276762	-2.63111	0.00851055	0.0738801		-0.204877	-1.76832	0.0770066	0.223254
ENSG00000103035	PSMD7		0.0181007	0.205595	0.837108	0.910168		0.0532604	0.672828	0.501057	0.723037		0.150247	1.86582	0.0620671	0.227546		-0.0274285	-0.324956	0.745215	0.863168
ENSG00000103037	SETD6		-0.148198	-1.52064	0.128349	0.303685		-0.177785	-2.02773	0.0425879	0.200281		0.12562	1.43979	0.149926	0.371339		-0.139765	-1.49419	0.135125	0.317239
ENSG00000103042	SLC38A7		0.0222622	0.257782	0.796575	0.885056		0.00977367	0.125634	0.900021	0.957285		-0.0589558	-0.754366	0.45063	0.672902		-0.0732933	-0.891496	0.372663	0.586275
ENSG00000103043	VAC14		0.393215	3.3293	0.000870631	0.0138423		0.208311	2.14649	0.0318342	0.170763		0.238741	2.41239	0.0158481	0.10687		0.340738	3.06029	0.00221119	0.0232661
ENSG00000103047	TANGO6		0.125364	1.09531	0.273383	0.482877		-0.0256362	-0.277124	0.781685	0.898552		0.130296	1.30842	0.19073	0.421852		0.0831606	0.74698	0.455076	0.657179
ENSG00000103051	COG4		0.00356284	0.0459707	0.963334	0.980958		0.0488211	0.684333	0.493765	0.716647		0.116379	1.62958	0.10319	0.303415		0.14598	1.96457	0.0494639	0.168356
ENSG00000103061	SLC7A6OS		-0.128809	-1.11116	0.266498	0.47568		-0.0461792	-0.497417	0.618895	0.803659		0.138285	1.37969	0.167681	0.394196		0.075763	0.672718	0.501127	0.69391
ENSG00000103064	SLC7A6		-0.0840752	-0.768155	0.442395	0.637619		-0.103458	-1.11555	0.264616	0.519528		-0.000321145	-0.00334902	0.997328	0.99889		-0.0227321	-0.214449	0.830197	0.909924
ENSG00000103066	PLA2G15		0.460551	3.64225	0.000270261	0.00664738		0.29308	2.80487	0.00503362	0.0634633		0.415355	3.83353	0.00012632	0.00705858		0.396975	3.38587	0.00070953	0.011097
ENSG00000103091	WDR59		-0.212042	-2.17954	0.0292917	0.121856		-0.166932	-1.92481	0.054253	0.228422		-0.0321676	-0.372083	0.709831	0.846371		0.0700651	0.758173	0.448347	0.651139
ENSG00000103111	MON1B		-0.102721	-0.944026	0.345156	0.553973		-0.0189585	-0.208741	0.834651	0.923725		-0.0647945	-0.678152	0.497675	0.708915		-0.278452	-2.55455	0.0106325	0.0634478
ENSG00000103121	CMC2		-0.179167	-1.64057	0.100888	0.262148		-0.151984	-1.62285	0.104621	0.322644		-0.0525099	-0.552005	0.580945	0.768771		-0.123326	-1.17202	0.24119	0.453353
ENSG00000103126	AXIN1		-0.142369	-1.66388	0.0961372	0.254224		-0.163298	-2.0752	0.0379679	0.188638		0.212162	2.69674	0.00700216	0.065905		0.176701	2.14859	0.0316671	0.127992
ENSG00000103145	HCFC1R1		-0.26992	-2.47371	0.0133719	0.0746222		-0.284937	-2.87192	0.00407984	0.056856		-0.18642	-1.95609	0.0504548	0.204218		-0.116659	-1.13525	0.256272	0.471736
ENSG00000103148	NPRL3		-0.124647	-1.40872	0.158918	0.348001		-0.120275	-1.50182	0.133143	0.366144		-0.0874488	-1.08875	0.276263	0.514324		-0.0196481	-0.232379	0.816244	0.903441
ENSG00000103150	MLYCD		-0.0427131	-0.369723	0.711589	0.83523		-0.062889	-0.698035	0.485156	0.710422		-0.136503	-1.39089	0.16426	0.389854		-0.204552	-1.72647	0.0842635	0.236057
ENSG00000103152	MPG		0.242134	2.51348	0.0119546	0.0701375		0.142429	1.67228	0.0944682	0.306489		0.0954553	1.1136	0.265453	0.504312		-0.0925806	-1.01179	0.311639	0.530427
ENSG00000103160	HSDL1		-0.214592	-2.01947	0.0434383	0.15564		-0.117436	-1.29729	0.194531	0.445		-0.0415235	-0.448128	0.654061	0.814816		-0.170228	-1.66757	0.0954008	0.254203
ENSG00000103168	TAF1C		0.0483102	0.494407	0.621019	0.773652		0.0227036	0.266286	0.790019	0.9028		-0.19838	-2.22143	0.0263217	0.143298		-0.144001	-1.51893	0.12878	0.30774
ENSG00000103174	NAGPA		0.143353	1.29289	0.196048	0.394357		0.0133046	0.145513	0.884306	0.948843		-0.0014951	-0.0154995	0.987634	0.995113		0.0408256	0.381959	0.702492	0.835335
ENSG00000103184	SEC14L5		-0.0450407	-0.39126	0.695605	0.82573		0.0536881	0.577735	0.563443	0.769804		0.309152	2.89059	0.0038452	0.0485862		0.291466	2.43897	0.0147294	0.0786775
ENSG00000103187	COTL1		0.49916	3.12739	0.00176364	0.0212134		0.175632	1.91008	0.0561229	0.231747		0.0697502	0.773379	0.439298	0.664663		0.0782448	0.708242	0.478795	0.675915
ENSG00000103194	USP10		-0.220167	-1.82126	0.0685672	0.20656		-0.137076	-1.42978	0.15278	0.393521		-0.119827	-1.19958	0.230304	0.46673		-0.184126	-1.57858	0.114433	0.285673
ENSG00000103196	CRISPLD2		-0.122553	-1.06872	0.285195	0.495304		-0.295126	-2.76081	0.00576589	0.0677661		-0.308644	-2.92467	0.00344821	0.0456759		-0.698597	-4.93963	7.82709e-07	0.00011701
ENSG00000103197	TSC2		0.02837	0.302362	0.762376	0.865626		-0.0115777	-0.13981	0.88881	0.951647		0.0233949	0.276152	0.782431	0.88931		0.147186	1.62196	0.104813	0.271002
ENSG00000103199	ZNF500		-0.0249746	-0.230646	0.81759	0.898059		0.0292418	0.321652	0.747716	0.881048		-0.0491411	-0.513673	0.607481	0.7861		0.0133281	0.126645	0.899222	0.948216
ENSG00000103202	NME4		0.187194	1.72191	0.0850857	0.235494		-0.0115008	-0.127471	0.898568	0.957103		0.0651395	0.687688	0.491649	0.704428		0.0254006	0.244868	0.806559	0.898853
ENSG00000103222	ABCC1		-0.356576	-3.23118	0.00123278	0.0169744		-0.23268	-2.44294	0.0145682	0.113846		-0.285519	-2.96127	0.00306376	0.0422358		-0.264346	-2.5549	0.0106218	0.0634292
ENSG00000103226	NOMO3		-0.264972	-2.16597	0.0303134	0.124354		-0.0782928	-0.837503	0.40231	0.64751		-0.151465	-1.50359	0.132687	0.346576		-0.120461	-1.05417	0.291807	0.510172
ENSG00000103227	LMF1		0.250023	2.07686	0.0378144	0.143421		0.186773	1.88613	0.0592777	0.237975		0.0595077	0.601261	0.547666	0.744511		0.0460138	0.409467	0.682197	0.821587
ENSG00000103245	CIAO3		-0.216533	-2.07092	0.0383665	0.144847		-0.132443	-1.47011	0.141533	0.377738		-0.0505276	-0.551699	0.581155	0.768771		-0.101524	-1.01977	0.307839	0.526528
ENSG00000103248	MTHFSD		0.033678	0.31343	0.753954	0.860468		0.0601265	0.661476	0.508307	0.728567		-0.0520824	-0.549319	0.582786	0.76916		0.0442916	0.426056	0.670067	0.813623
ENSG00000103249	CLCN7		0.204797	2.37087	0.0177463	0.0883936		0.194599	2.44294	0.0145683	0.113846		0.0800444	1.02679	0.304521	0.544641		-0.0815887	-0.995611	0.319439	0.537818
ENSG00000103254	ANTKMT		0.332294	2.80917	0.00496687	0.0397868		0.17723	1.83244	0.0668859	0.255195		0.390965	3.65625	0.000255929	0.0105201		0.319278	2.80165	0.00508416	0.0398121
ENSG00000103257	SLC7A5		0.0146854	0.132512	0.89458	0.940927		-0.0764778	-0.824474	0.40967	0.652051		-0.201749	-2.02523	0.0428438	0.18551		-0.297369	-2.63534	0.00840525	0.0550985
ENSG00000103260	METRN		-0.00826981	-0.0887495	0.929281	0.961413		-0.0180176	-0.218514	0.827029	0.920141		0.165672	1.95378	0.050727	0.205172		0.0585177	0.653862	0.5132	0.702646
ENSG00000103264	FBXO31		-0.231402	-2.34785	0.0188821	0.0916841		-0.183971	-2.09317	0.0363343	0.183924		0.063413	0.727578	0.466872	0.684694		-2.62879e-05	-0.00028211	0.999775	0.999862
ENSG00000103266	STUB1		0.0972638	0.888562	0.374238	0.579013		0.102902	1.1104	0.266825	0.521907		0.193877	1.9761	0.0481429	0.198131		0.167434	1.55968	0.118836	0.29229
ENSG00000103274	NUBP1		0.0193183	0.196465	0.844246	0.913357		-0.0829131	-0.959852	0.33713	0.589969		0.134045	1.50501	0.132322	0.34578		0.229664	2.37968	0.0173276	0.086721
ENSG00000103275	UBE2I		-0.184476	-2.36129	0.0182115	0.0895101		-0.0558894	-0.781537	0.434487	0.670543		-0.0181383	-0.254556	0.799066	0.900005		-0.0436576	-0.588543	0.556168	0.735445
ENSG00000103319	EEF2K		-0.105362	-0.996358	0.319076	0.530534		0.00359413	0.040201	0.967933	0.988713		-0.00492748	-0.0527727	0.957913	0.983195		0.0201877	0.197936	0.843095	0.917258
ENSG00000103326	CAPN15		0.0484713	0.519964	0.603089	0.760951		0.0197276	0.239307	0.810868	0.91294		-0.00829076	-0.0985714	0.921479	0.965579		0.149761	1.66623	0.0956675	0.254547
ENSG00000103335	PIEZO1		0.558139	3.48435	0.000493335	0.0096414		0.191219	1.94962	0.0512217	0.221326		0.0193423	0.200957	0.840732	0.921069		0.0766497	0.669314	0.503295	0.69574
ENSG00000103342	GSPT1		-0.112071	-1.19737	0.231164	0.437724		0.040085	0.485345	0.627432	0.808003		0.158509	1.86353	0.0623873	0.228205		-0.0119317	-0.133057	0.894148	0.945017
ENSG00000103343	ZNF174		0.250941	2.35885	0.0183318	0.0897914		0.259195	2.70147	0.00690343	0.0757461		0.0772365	0.838969	0.401487	0.630187		0.281332	2.74566	0.00603898	0.0446644
ENSG00000103351	CLUAP1		0.0216541	0.187176	0.851523	0.918189		0.0887922	0.94875	0.342748	0.594182		0.00877218	0.0889885	0.929091	0.969146		-0.0496971	-0.436361	0.662575	0.808205
ENSG00000103353	UBFD1		-0.379243	-4.02615	5.66975e-05	0.00239487		-0.361617	-4.05302	5.05606e-05	0.00692861		-0.133435	-1.61876	0.105499	0.306203		-0.180826	-2.06686	0.0387476	0.145284
ENSG00000103356	EARS2		-0.218261	-1.81481	0.0695524	0.208264		-0.0863656	-0.921912	0.356575	0.608104		-0.115242	-1.15392	0.248531	0.48745		-0.072193	-0.634455	0.525784	0.710948
ENSG00000103363	ELOB		0.19558	2.15925	0.0308309	0.12576		0.113866	1.40434	0.160217	0.402062		0.298037	3.55652	0.000375806	0.0127704		0.364536	4.10022	4.12766e-05	0.00161063
ENSG00000103365	GGA2		-0.341031	-3.23565	0.00121366	0.0168483		-0.252586	-2.70047	0.00692406	0.0758352		-0.0915384	-1.01281	0.311153	0.550734		-0.0692155	-0.711231	0.476941	0.673711
ENSG00000103381	CPPED1		0.148561	1.31979	0.186906	0.382825		0.223187	2.24109	0.0250204	0.150915		0.163585	1.65546	0.0978315	0.294646		0.348422	3.03325	0.00241932	0.0244502
ENSG00000103404	USP31		0.344702	3.04793	0.00230424	0.0250124		0.139935	1.509	0.131298	0.363661		0.204099	2.11727	0.0342373	0.163189		0.0748777	0.722218	0.470161	0.668481
ENSG00000103415	HMOX2		0.300501	2.89358	0.00380873	0.033829		0.178854	1.98252	0.0474207	0.212073		0.253021	2.74499	0.00605128	0.06077		0.240828	2.44339	0.0145499	0.0781809
ENSG00000103423	DNAJA3		-0.279867	-2.42039	0.0155041	0.0814547		-0.198895	-2.03648	0.0417024	0.198536		-0.00670192	-0.0692712	0.944774	0.975888		-0.214676	-1.94949	0.0512367	0.172755
ENSG00000103429	BFAR		-0.113817	-1.27384	0.20272	0.402838		-0.0884091	-1.10156	0.270652	0.525385		0.00638328	0.0789333	0.937086	0.972046		-0.0495614	-0.578949	0.562624	0.740664
ENSG00000103479	RBL2		-0.343135	-4.11829	3.81694e-05	0.00189604		-0.324208	-4.08703	4.36939e-05	0.00670614		-0.206891	-2.74825	0.0059915	0.0604485		-0.286534	-3.62352	0.000290619	0.00611576
ENSG00000103485	QPRT		-0.00750832	-0.0648567	0.948288	0.972276		0.00903829	0.0986	0.921456	0.968133		0.053522	0.542248	0.587647	0.77281		0.176851	1.51649	0.129394	0.30876
ENSG00000103495	MAZ		0.0948907	0.970817	0.33164	0.542034		0.0351478	0.412445	0.680013	0.840283		0.180093	2.02787	0.0425737	0.18507		0.149584	1.5808	0.113923	0.285154
ENSG00000103496	STX4		0.052207	0.494445	0.620992	0.773652		0.0427575	0.476208	0.633926	0.812087		0.229813	2.38625	0.017021	0.110838		0.139183	1.34846	0.177511	0.375394
ENSG00000103502	CDIPT		-0.0846028	-0.877356	0.380294	0.584376		-0.0124591	-0.14774	0.882548	0.947994		0.0601763	0.694025	0.487666	0.700365		-0.00614576	-0.066351	0.947098	0.976131
ENSG00000103507	BCKDK		-0.0858301	-0.855264	0.392405	0.594607		-0.040606	-0.467692	0.640005	0.815353		-0.0566857	-0.631686	0.527592	0.730004		-0.0104167	-0.107817	0.914141	0.957652
ENSG00000103510	KAT8		-0.119997	-1.29907	0.19392	0.392235		-0.122171	-1.4741	0.140453	0.376558		0.00535593	0.0642539	0.948768	0.978521		-0.0119769	-0.135318	0.89236	0.944035
ENSG00000103512	NOMO1		0.311362	2.67369	0.00750222	0.0522117		0.324076	3.05762	0.00223101	0.0418261		0.210962	2.12332	0.0337273	0.162013		0.408136	3.51441	0.000440727	0.0079022
ENSG00000103540	CCP110		-0.361976	-2.95715	0.00310498	0.0298972		-0.218044	-2.1833	0.0290134	0.16357		-0.185954	-1.8587	0.0630702	0.229442		-0.412192	-3.4309	0.000601587	0.00986448
ENSG00000103544	VPS35L		0.164903	1.58303	0.113415	0.281241		0.179388	1.94965	0.0512173	0.221326		0.0972445	1.05581	0.291054	0.53003		0.106437	1.06546	0.286669	0.504641
ENSG00000103549	RNF40		0.345574	2.9104	0.00360961	0.0328082		0.187696	1.93269	0.0532739	0.225869		0.0243372	0.251336	0.801554	0.901268		0.109424	1.0108	0.312112	0.530683
ENSG00000103550	KNOP1		0.316407	2.72939	0.00634514	0.04691		0.0952131	1.02657	0.304625	0.560842		0.374791	3.58962	0.000331163	0.0118386		0.496594	4.19502	2.72846e-05	0.00120688
ENSG00000103591	AAGAB		0.0231361	0.200556	0.841046	0.911179		-0.00558408	-0.060575	0.951698	0.980137		0.165303	1.63463	0.102127	0.30189		0.027244	0.240628	0.809844	0.900235
ENSG00000103642	LACTB		-0.0757271	-0.676355	0.498815	0.682255		-0.0334151	-0.362399	0.717054	0.862307		0.184056	1.84627	0.0648535	0.233061		0.284138	2.50178	0.012357	0.0703817
ENSG00000103647	CORO2B		0.0967364	0.83802	0.40202	0.603029		-0.0205177	-0.221882	0.824406	0.918836		-0.21813	-2.1251	0.0335786	0.161455		-0.367017	-2.99209	0.00277072	0.0266003
ENSG00000103653	CSK		0.38597	3.36026	0.000778689	0.0129157		0.128641	1.39143	0.164096	0.40705		0.113841	1.19648	0.231511	0.468455		0.0475348	0.458351	0.6467	0.797788
ENSG00000103657	HERC1		-0.241925	-2.22555	0.026044	0.113001		-0.221525	-2.31125	0.020819	0.137471		-0.12259	-1.29751	0.194456	0.425551		-0.0152941	-0.149294	0.881322	0.937885
ENSG00000103671	TRIP4		0.311518	2.7604	0.00577299	0.0440962		0.328975	3.17264	0.0015106	0.0347076		0.137444	1.43751	0.150573	0.371893		0.144028	1.37679	0.168578	0.363117
ENSG00000103707	MTFMT		-0.0221943	-0.215047	0.829731	0.905225		0.057061	0.643983	0.519587	0.736804		0.145543	1.56953	0.116525	0.324154		0.0715707	0.715013	0.474601	0.67205
ENSG00000103710	RASL12		-0.212782	-1.87527	0.0607554	0.191552		-0.10477	-1.12181	0.261945	0.516575		-0.0870467	-0.895676	0.370426	0.603022		-0.344909	-3.01909	0.00253539	0.0251715
ENSG00000103742	IGDCC4		-0.257292	-2.37671	0.0174676	0.0876886		-0.134418	-1.46778	0.142164	0.37837		-0.280412	-2.88571	0.00390536	0.0491845		-0.386726	-3.57462	0.000350733	0.00681975
ENSG00000103769	RAB11A		0.287124	2.8848	0.00391663	0.0343107		0.269372	2.95786	0.0030978	0.0495261		0.253833	2.8397	0.00451553	0.0529468		0.266129	2.79244	0.00523123	0.040632
ENSG00000103811	CTSH		-0.0206084	-0.209471	0.834081	0.907783		-0.0261706	-0.3056	0.759909	0.887962		-0.0853678	-0.969387	0.332352	0.569856		0.00329452	0.0350078	0.972074	0.987284
ENSG00000103852	TTC23		0.0406834	0.351702	0.725062	0.843587		-0.181561	-1.86462	0.0622345	0.245137		-0.0533461	-0.55188	0.581031	0.768771		-0.0154334	-0.135419	0.892281	0.944035
ENSG00000103855	CD276		0.812829	4.07775	4.54745e-05	0.00209383		0.253766	2.44903	0.014324	0.11285		0.104313	1.08666	0.277185	0.51544		0.4405	3.23378	0.00122161	0.0155898
ENSG00000103876	FAH		-0.188008	-1.62429	0.104313	0.266951		-0.0481599	-0.519248	0.603588	0.795774		-0.0853723	-0.865683	0.386664	0.61775		-0.0362731	-0.328746	0.742347	0.861397
ENSG00000103932	RPAP1		-0.226722	-2.32198	0.0202341	0.0959832		-0.15902	-1.83765	0.0661133	0.253339		-0.0932448	-1.07507	0.282343	0.521092		-0.0796176	-0.859397	0.390122	0.600815
ENSG00000103942	HOMER2		0.0497261	0.468466	0.639452	0.787228		0.0398741	0.442966	0.657791	0.824954		0.0376421	0.400692	0.688647	0.834461		0.0643788	0.625613	0.531569	0.715492
ENSG00000103966	EHD4		0.453574	3.19995	0.00137451	0.0179388		0.303347	2.75505	0.00586837	0.0685099		0.0750773	0.762308	0.445876	0.669129		0.160248	1.37435	0.169332	0.36382
ENSG00000103978	TMEM87A		0.13874	1.27195	0.203391	0.403591		0.169662	1.79099	0.0732948	0.268607		0.0115247	0.121337	0.903424	0.955468		-0.148581	-1.40786	0.159173	0.351284
ENSG00000103994	ZNF106		-0.370077	-2.94967	0.00318116	0.0303634		-0.329142	-2.99351	0.00275789	0.0463446		-0.254878	-2.46565	0.0136764	0.0988197		-0.323413	-2.73341	0.00626823	0.0456379
ENSG00000104047	DTWD1		0.221803	1.99877	0.0456335	0.160933		0.00388533	0.0427656	0.965888	0.987533		-0.090082	-0.938418	0.348029	0.584139		-0.149921	-1.40784	0.159178	0.351284
ENSG00000104064	GABPB1		-0.0286248	-0.249181	0.803221	0.889369		0.0332649	0.359236	0.719419	0.863559		-0.0841164	-0.846759	0.39713	0.626232		0.0347878	0.308938	0.757369	0.871458
ENSG00000104067	TJP1		-0.183462	-1.75231	0.079721	0.226138		-0.0198085	-0.224065	0.822706	0.917933		-0.213083	-2.26576	0.0234662	0.133988		-0.180692	-1.78749	0.0738588	0.217885
ENSG00000104081	BMF		0.186415	1.56347	0.117943	0.288368		0.278613	2.63852	0.00832692	0.0839327		0.20841	2.11493	0.0344363	0.16353		0.217287	1.8401	0.0657529	0.203353
ENSG00000104129	DNAJC17		0.249099	2.08207	0.0373364	0.142311		0.107667	1.13756	0.255305	0.511099		0.00806572	0.0818133	0.934795	0.971054		0.0828417	0.737478	0.460831	0.66187
ENSG00000104131	EIF3J		-0.0585073	-0.575768	0.564772	0.734338		-0.0944735	-1.0678	0.285611	0.540555		0.106248	1.16594	0.243638	0.481709		0.00759345	0.0774401	0.938273	0.971652
ENSG00000104133	SPG11		-0.218457	-2.1843	0.0289404	0.12096		0.0239966	0.280438	0.779141	0.897475		0.148884	1.67103	0.094716	0.289373		0.265567	2.73653	0.00620908	0.0453507
ENSG00000104142	VPS18		0.0129034	0.139372	0.889156	0.938137		-0.0222844	-0.271604	0.785926	0.900537		0.168171	1.98597	0.0470368	0.195536		0.106658	1.19357	0.232645	0.44308
ENSG00000104164	BLOC1S6		-0.154822	-1.39924	0.161742	0.352031		-0.195793	-2.02268	0.0431065	0.201216		-0.184483	-1.88114	0.0599524	0.223699		-0.190705	-1.76386	0.0777561	0.224661
ENSG00000104205	SGK3		-0.00246791	-0.0213078	0.983	0.991598		-0.16994	-1.73936	0.081972	0.283869		0.129608	1.29679	0.194704	0.425772		-0.029334	-0.257019	0.797164	0.893001
ENSG00000104218	CSPP1		-0.127238	-1.14448	0.252427	0.461073		-0.117827	-1.25715	0.2087	0.461635		0.0326117	0.337162	0.735994	0.862742		0.208949	1.90724	0.0564892	0.184154
ENSG00000104219	ZDHHC2		-0.0298507	-0.258038	0.796377	0.885026		-0.0351442	-0.381185	0.703066	0.853241		0.0371086	0.375891	0.706998	0.845162		0.201074	1.71699	0.0859806	0.239541
ENSG00000104221	BRF2		-0.140461	-1.29156	0.196508	0.394842		-0.0702056	-0.76989	0.441365	0.675606		0.0774798	0.812549	0.416477	0.644928		0.0868436	0.82705	0.408209	0.615962
ENSG00000104228	TRIM35		0.235009	1.94041	0.0523297	0.175657		0.146874	1.52118	0.128216	0.360677		0.020305	0.205692	0.837031	0.919592		0.0930055	0.815213	0.41495	0.622426
ENSG00000104231	ZFAND1		0.0323635	0.290543	0.771401	0.870906		-0.0251418	-0.273153	0.784736	0.900181		-0.347776	-3.30391	0.000953474	0.021152		-0.533802	-4.28607	1.81861e-05	0.000938744
ENSG00000104267	CA2		-0.32076	-2.66444	0.00771164	0.0531231		-0.22825	-2.26581	0.023463	0.14595		-0.140819	-1.41894	0.155915	0.37946		0.0213149	0.194445	0.845828	0.918608
ENSG00000104290	FZD3		0.0558086	0.496466	0.619566	0.772427		-0.0445396	-0.524998	0.599585	0.793679		-0.0031576	-0.0348314	0.972214	0.98993		0.156707	1.37759	0.16833	0.36305
ENSG00000104299	INTS9		0.215509	1.99561	0.0459761	0.161499		0.191057	2.02605	0.0427592	0.200571		0.119365	1.26484	0.205929	0.439497		0.106147	1.03157	0.302273	0.520487
ENSG00000104313	EYA1		-0.250272	-2.05532	0.0398482	0.148403		-0.221037	-2.17138	0.0299024	0.165484		-0.130074	-1.29817	0.194228	0.425489		-0.237006	-2.01651	0.0437462	0.156748
ENSG00000104320	NBN		-0.199201	-2.0507	0.0402962	0.149581		-0.222055	-2.50287	0.0123189	0.104575		-0.062147	-0.714282	0.475053	0.690446		-0.00144065	-0.0155224	0.987615	0.994878
ENSG00000104324	CPQ		0.328126	2.63518	0.00840922	0.0560177		0.285348	2.67111	0.00756004	0.079985		-0.212872	-2.07871	0.0376441	0.172914		-0.125095	-1.10454	0.269359	0.486444
ENSG00000104325	DECR1		-0.241776	-2.12579	0.033521	0.133265		-0.133536	-1.41712	0.156448	0.397703		-0.0390133	-0.403907	0.686281	0.833512		-0.0289625	-0.270504	0.786773	0.886679
ENSG00000104331	BPNT2		0.248138	2.15751	0.0309663	0.126134		0.325063	3.04317	0.00234102	0.0430494		0.0859219	0.881366	0.37812	0.610197		0.404057	3.44669	0.00056749	0.00940247
ENSG00000104341	LAPTM4B		-0.334509	-2.98684	0.00281879	0.0282937		-0.164251	-1.75967	0.0784634	0.277892		-0.0327437	-0.348434	0.727514	0.857332		-0.0969527	-0.939195	0.34763	0.562968
ENSG00000104343	UBE2W		0.15299	1.30677	0.191291	0.389169		0.173672	1.76814	0.0770367	0.274797		-0.0485837	-0.491112	0.623347	0.797173		-0.0400424	-0.355156	0.722473	0.848784
ENSG00000104361	NIPAL2		0.0868242	0.789909	0.429581	0.628324		-0.00794498	-0.0993212	0.920883	0.967847		-0.00710573	-0.0820476	0.934609	0.971054		0.0537916	0.500268	0.616887	0.77836
ENSG00000104365	IKBKB		0.082264	0.768118	0.442417	0.637619		0.00644548	0.0714881	0.943009	0.977632		0.0285264	0.30227	0.762447	0.878971		-0.000791547	-0.00765062	0.993896	0.997645
ENSG00000104368	PLAT		0.0536102	0.461782	0.644238	0.790444		0.0599385	0.657632	0.510775	0.730606		-0.139086	-1.40285	0.160662	0.384807		-0.342151	-2.7059	0.00681188	0.0478534
[truncated: 9,513 more rows]

## Sheet: DEG enrichments
Source	Term ID	Term Name	Count	P Adj	Genes
NA-specific genes:
Upregulated Wk1 only;
GO:BP	GO:0007155	cell adhesion	77	3.79086e-09	ENSG00000010810,ENSG00000019582,ENSG00000026508,ENSG00000038427,ENSG00000062716,ENSG00000065361,ENSG00000068323,ENSG00000072110,ENSG00000076706,ENSG00000080573,ENSG00000080815,ENSG00000086062,ENSG00000087245,ENSG00000090776,ENSG00000091136,ENSG00000101335,ENSG00000103335,ENSG00000103653,ENSG00000105329,ENSG00000107282,ENSG00000107562,ENSG00000107738,ENSG00000108622,ENSG00000108679,ENSG00000110400…
GO:BP	GO:0032502	developmental process	219	1.18667e-07	ENSG00000005102,ENSG00000006282,ENSG00000007392,ENSG00000010810,ENSG00000018189,ENSG00000019582,ENSG00000020129,ENSG00000025708,ENSG00000026025,ENSG00000026508,ENSG00000038427,ENSG00000042493,ENSG00000047579,ENSG00000049540,ENSG00000062716,ENSG00000065135,ENSG00000065361,ENSG00000068323,ENSG00000069399,ENSG00000071246,ENSG00000072110,ENSG00000076706,ENSG00000080573,ENSG00000080815,ENSG00000082196…
GO:BP	GO:0006952	defense response	72	1.95645e-07	ENSG00000010810,ENSG00000019582,ENSG00000026025,ENSG00000026297,ENSG00000026508,ENSG00000051523,ENSG00000068079,ENSG00000069399,ENSG00000080815,ENSG00000082196,ENSG00000084693,ENSG00000086062,ENSG00000100968,ENSG00000102034,ENSG00000102882,ENSG00000103187,ENSG00000105329,ENSG00000106538,ENSG00000107562,ENSG00000108679,ENSG00000108798,ENSG00000109861,ENSG00000110446,ENSG00000110719,ENSG00000111335…
GO:BP	GO:0045229	external encapsulating structure organization	28	1.25757e-06	ENSG00000049540,ENSG00000069399,ENSG00000080573,ENSG00000086062,ENSG00000087245,ENSG00000091136,ENSG00000105329,ENSG00000111799,ENSG00000115204,ENSG00000120708,ENSG00000123131,ENSG00000123384,ENSG00000130309,ENSG00000130635,ENSG00000132561,ENSG00000134013,ENSG00000136378,ENSG00000138080,ENSG00000141756,ENSG00000143387,ENSG00000149257,ENSG00000157613,ENSG00000168487,ENSG00000182197,ENSG00000184056…
GO:BP	GO:0030198	extracellular matrix organization	28	1.25757e-06	ENSG00000049540,ENSG00000069399,ENSG00000080573,ENSG00000086062,ENSG00000087245,ENSG00000091136,ENSG00000105329,ENSG00000111799,ENSG00000115204,ENSG00000120708,ENSG00000123131,ENSG00000123384,ENSG00000130309,ENSG00000130635,ENSG00000132561,ENSG00000134013,ENSG00000136378,ENSG00000138080,ENSG00000141756,ENSG00000143387,ENSG00000149257,ENSG00000157613,ENSG00000168487,ENSG00000182197,ENSG00000184056…
GO:BP	GO:0043062	extracellular structure organization	28	1.25757e-06	ENSG00000049540,ENSG00000069399,ENSG00000080573,ENSG00000086062,ENSG00000087245,ENSG00000091136,ENSG00000105329,ENSG00000111799,ENSG00000115204,ENSG00000120708,ENSG00000123131,ENSG00000123384,ENSG00000130309,ENSG00000130635,ENSG00000132561,ENSG00000134013,ENSG00000136378,ENSG00000138080,ENSG00000141756,ENSG00000143387,ENSG00000149257,ENSG00000157613,ENSG00000168487,ENSG00000182197,ENSG00000184056…
GO:BP	GO:0048856	anatomical structure development	197	2.9683e-06	ENSG00000005102,ENSG00000007392,ENSG00000010810,ENSG00000018189,ENSG00000019582,ENSG00000020129,ENSG00000025708,ENSG00000026025,ENSG00000026508,ENSG00000038427,ENSG00000042493,ENSG00000047579,ENSG00000049540,ENSG00000062716,ENSG00000065135,ENSG00000065361,ENSG00000068323,ENSG00000069399,ENSG00000071246,ENSG00000072110,ENSG00000076706,ENSG00000080573,ENSG00000080815,ENSG00000086062,ENSG00000087087…
GO:BP	GO:0032501	multicellular organismal process	218	3.09871e-06	ENSG00000005102,ENSG00000006282,ENSG00000007392,ENSG00000010810,ENSG00000018189,ENSG00000019582,ENSG00000020129,ENSG00000025708,ENSG00000026025,ENSG00000026508,ENSG00000038427,ENSG00000042493,ENSG00000047578,ENSG00000047579,ENSG00000049540,ENSG00000051523,ENSG00000062716,ENSG00000065135,ENSG00000065357,ENSG00000065361,ENSG00000068323,ENSG00000069399,ENSG00000071246,ENSG00000072110,ENSG00000076706…
GO:BP	GO:0009653	anatomical structure morphogenesis	115	3.97907e-06	ENSG00000005102,ENSG00000010810,ENSG00000018189,ENSG00000025708,ENSG00000026508,ENSG00000047579,ENSG00000049540,ENSG00000069399,ENSG00000071246,ENSG00000072110,ENSG00000076706,ENSG00000080815,ENSG00000086062,ENSG00000087245,ENSG00000090776,ENSG00000091136,ENSG00000100968,ENSG00000101335,ENSG00000102882,ENSG00000102977,ENSG00000105245,ENSG00000105329,ENSG00000106483,ENSG00000106819,ENSG00000107562…
GO:BP	GO:0097435	supramolecular fiber organization	54	5.35923e-06	ENSG00000018189,ENSG00000026025,ENSG00000027847,ENSG00000042493,ENSG00000049540,ENSG00000072110,ENSG00000080573,ENSG00000080815,ENSG00000101335,ENSG00000101367,ENSG00000103187,ENSG00000105270,ENSG00000107562,ENSG00000111799,ENSG00000116584,ENSG00000120860,ENSG00000125753,ENSG00000126878,ENSG00000128283,ENSG00000128641,ENSG00000129680,ENSG00000130203,ENSG00000130309,ENSG00000130429,ENSG00000130635…
GO:BP	GO:0098609	cell-cell adhesion	46	5.48747e-06	ENSG00000010810,ENSG00000019582,ENSG00000026508,ENSG00000062716,ENSG00000080815,ENSG00000090776,ENSG00000091136,ENSG00000101335,ENSG00000103335,ENSG00000103653,ENSG00000105329,ENSG00000107562,ENSG00000107738,ENSG00000108622,ENSG00000110400,ENSG00000115414,ENSG00000128283,ENSG00000130202,ENSG00000130702,ENSG00000132535,ENSG00000135046,ENSG00000141736,ENSG00000143322,ENSG00000146072,ENSG00000149564…
GO:BP	GO:0030199	collagen fibril organization	13	6.16687e-06	ENSG00000080573,ENSG00000111799,ENSG00000130309,ENSG00000130635,ENSG00000134013,ENSG00000136378,ENSG00000138080,ENSG00000141756,ENSG00000149257,ENSG00000168487,ENSG00000182197,ENSG00000184056,ENSG00000204262
GO:BP	GO:0002376	immune system process	99	1.44426e-05	ENSG00000005102,ENSG00000010810,ENSG00000019582,ENSG00000026025,ENSG00000026297,ENSG00000026508,ENSG00000051523,ENSG00000068079,ENSG00000068323,ENSG00000069399,ENSG00000072110,ENSG00000080815,ENSG00000086062,ENSG00000090776,ENSG00000102034,ENSG00000102882,ENSG00000103653,ENSG00000104853,ENSG00000105329,ENSG00000106538,ENSG00000107562,ENSG00000107738,ENSG00000109113,ENSG00000109861,ENSG00000110400…
GO:BP	GO:0051241	negative regulation of multicellular organismal process	55	1.60261e-05	ENSG00000007392,ENSG00000018189,ENSG00000019582,ENSG00000051523,ENSG00000068323,ENSG00000069399,ENSG00000071246,ENSG00000080815,ENSG00000082196,ENSG00000087245,ENSG00000100968,ENSG00000103653,ENSG00000105329,ENSG00000106819,ENSG00000107738,ENSG00000109861,ENSG00000113140,ENSG00000115380,ENSG00000115414,ENSG00000115738,ENSG00000116641,ENSG00000122861,ENSG00000123131,ENSG00000130203,ENSG00000130208…
GO:BP	GO:0007275	multicellular organism development	168	2.24351e-05	ENSG00000005102,ENSG00000010810,ENSG00000018189,ENSG00000019582,ENSG00000020129,ENSG00000025708,ENSG00000026025,ENSG00000026508,ENSG00000038427,ENSG00000042493,ENSG00000047579,ENSG00000049540,ENSG00000062716,ENSG00000065135,ENSG00000065361,ENSG00000068323,ENSG00000069399,ENSG00000071246,ENSG00000072110,ENSG00000076706,ENSG00000080815,ENSG00000086062,ENSG00000087087,ENSG00000087245,ENSG00000090776…
GO:BP	GO:0006955	immune response	64	2.8124e-05	ENSG00000010810,ENSG00000019582,ENSG00000026025,ENSG00000026297,ENSG00000051523,ENSG00000068079,ENSG00000068323,ENSG00000069399,ENSG00000080815,ENSG00000102034,ENSG00000103653,ENSG00000105329,ENSG00000106538,ENSG00000107562,ENSG00000107738,ENSG00000109861,ENSG00000110400,ENSG00000110446,ENSG00000110719,ENSG00000111335,ENSG00000116584,ENSG00000117280,ENSG00000123384,ENSG00000130202,ENSG00000130203…
GO:BP	GO:0042060	wound healing	31	3.5247e-05	ENSG00000026508,ENSG00000047579,ENSG00000065357,ENSG00000065361,ENSG00000076706,ENSG00000086062,ENSG00000101335,ENSG00000105329,ENSG00000115414,ENSG00000122861,ENSG00000124762,ENSG00000130203,ENSG00000130635,ENSG00000135046,ENSG00000138080,ENSG00000138119,ENSG00000141736,ENSG00000141756,ENSG00000149131,ENSG00000151914,ENSG00000158869,ENSG00000161638,ENSG00000163513,ENSG00000167397,ENSG00000172725…
GO:BP	GO:0050896	response to stimulus	255	4.23634e-05	ENSG00000006534,ENSG00000008988,ENSG00000010810,ENSG00000013573,ENSG00000019582,ENSG00000023318,ENSG00000025708,ENSG00000026025,ENSG00000026297,ENSG00000026508,ENSG00000047579,ENSG00000051523,ENSG00000062822,ENSG00000065135,ENSG00000065357,ENSG00000065361,ENSG00000067057,ENSG00000068079,ENSG00000068323,ENSG00000069399,ENSG00000071246,ENSG00000076706,ENSG00000080815,ENSG00000080823,ENSG00000082196…
GO:BP	GO:0048731	system development	153	4.95114e-05	ENSG00000005102,ENSG00000010810,ENSG00000018189,ENSG00000019582,ENSG00000020129,ENSG00000025708,ENSG00000026025,ENSG00000026508,ENSG00000038427,ENSG00000042493,ENSG00000047579,ENSG00000049540,ENSG00000065135,ENSG00000065361,ENSG00000068323,ENSG00000069399,ENSG00000071246,ENSG00000072110,ENSG00000076706,ENSG00000080815,ENSG00000086062,ENSG00000087087,ENSG00000087245,ENSG00000090776,ENSG00000091136…
GO:BP	GO:0098542	defense response to other organism	47	5.00719e-05	ENSG00000010810,ENSG00000019582,ENSG00000026025,ENSG00000026297,ENSG00000051523,ENSG00000068079,ENSG00000069399,ENSG00000084693,ENSG00000102034,ENSG00000102882,ENSG00000103187,ENSG00000105329,ENSG00000106538,ENSG00000110446,ENSG00000111335,ENSG00000116584,ENSG00000130202,ENSG00000130203,ENSG00000130303,ENSG00000130813,ENSG00000135046,ENSG00000138080,ENSG00000141480,ENSG00000149131,ENSG00000149798…
GO:BP	GO:0001775	cell activation	50	5.11009e-05	ENSG00000010810,ENSG00000019582,ENSG00000026508,ENSG00000065357,ENSG00000068079,ENSG00000069399,ENSG00000080815,ENSG00000090776,ENSG00000101335,ENSG00000102034,ENSG00000103653,ENSG00000104853,ENSG00000105329,ENSG00000107738,ENSG00000109861,ENSG00000110719,ENSG00000112576,ENSG00000115414,ENSG00000115738,ENSG00000117280,ENSG00000123384,ENSG00000124762,ENSG00000130202,ENSG00000130203,ENSG00000130303…
GO:BP	GO:0006935	chemotaxis	32	6.05474e-05	ENSG00000010810,ENSG00000019582,ENSG00000025708,ENSG00000090776,ENSG00000102882,ENSG00000106538,ENSG00000107562,ENSG00000110400,ENSG00000122861,ENSG00000125753,ENSG00000130592,ENSG00000130702,ENSG00000135046,ENSG00000136830,ENSG00000140931,ENSG00000141480,ENSG00000141736,ENSG00000150630,ENSG00000158747,ENSG00000158869,ENSG00000165197,ENSG00000172725,ENSG00000175354,ENSG00000182197,ENSG00000182511…
GO:BP	GO:0042330	taxis	32	6.05474e-05	ENSG00000010810,ENSG00000019582,ENSG00000025708,ENSG00000090776,ENSG00000102882,ENSG00000106538,ENSG00000107562,ENSG00000110400,ENSG00000122861,ENSG00000125753,ENSG00000130592,ENSG00000130702,ENSG00000135046,ENSG00000136830,ENSG00000140931,ENSG00000141480,ENSG00000141736,ENSG00000150630,ENSG00000158747,ENSG00000158869,ENSG00000165197,ENSG00000172725,ENSG00000175354,ENSG00000182197,ENSG00000182511…
GO:BP	GO:0002684	positive regulation of immune system process	43	6.17874e-05	ENSG00000010810,ENSG00000019582,ENSG00000068079,ENSG00000080815,ENSG00000090776,ENSG00000102882,ENSG00000103653,ENSG00000105329,ENSG00000106538,ENSG00000107562,ENSG00000107738,ENSG00000109861,ENSG00000115738,ENSG00000117280,ENSG00000124762,ENSG00000130202,ENSG00000135046,ENSG00000140931,ENSG00000143322,ENSG00000146072,ENSG00000149131,ENSG00000150630,ENSG00000154721,ENSG00000158869,ENSG00000161955…
GO:BP	GO:0048646	anatomical structure formation involved in morphogenesis	61	7.16877e-05	ENSG00000005102,ENSG00000025708,ENSG00000069399,ENSG00000071246,ENSG00000072110,ENSG00000076706,ENSG00000080815,ENSG00000086062,ENSG00000087245,ENSG00000091136,ENSG00000100968,ENSG00000101335,ENSG00000102882,ENSG00000105329,ENSG00000110400,ENSG00000110719,ENSG00000111799,ENSG00000113140,ENSG00000115414,ENSG00000120708,ENSG00000123908,ENSG00000125753,ENSG00000130202,ENSG00000130635,ENSG00000133639…
GO:BP	GO:0040011	locomotion	62	7.29032e-05	ENSG00000010810,ENSG00000018189,ENSG00000019582,ENSG00000025708,ENSG00000071246,ENSG00000076706,ENSG00000080815,ENSG00000087245,ENSG00000090776,ENSG00000091136,ENSG00000102882,ENSG00000105329,ENSG00000106538,ENSG00000107562,ENSG00000107738,ENSG00000108798,ENSG00000110400,ENSG00000113140,ENSG00000115414,ENSG00000116584,ENSG00000116641,ENSG00000122694,ENSG00000122861,ENSG00000123384,ENSG00000123908…
GO:BP	GO:0048869	cellular developmental process	146	8.35853e-05	ENSG00000005102,ENSG00000006282,ENSG00000010810,ENSG00000018189,ENSG00000019582,ENSG00000020129,ENSG00000025708,ENSG00000026025,ENSG00000026508,ENSG00000038427,ENSG00000047579,ENSG00000065361,ENSG00000068323,ENSG00000069399,ENSG00000072110,ENSG00000080815,ENSG00000082196,ENSG00000086062,ENSG00000087087,ENSG00000087245,ENSG00000090776,ENSG00000091136,ENSG00000100968,ENSG00000101335,ENSG00000102034…
GO:BP	GO:0009611	response to wounding	35	0.000113825	ENSG00000026508,ENSG00000047579,ENSG00000065357,ENSG00000065361,ENSG00000071246,ENSG00000076706,ENSG00000086062,ENSG00000087245,ENSG00000101335,ENSG00000105329,ENSG00000115414,ENSG00000122861,ENSG00000124762,ENSG00000130203,ENSG00000130635,ENSG00000135046,ENSG00000138080,ENSG00000138119,ENSG00000141736,ENSG00000141756,ENSG00000149131,ENSG00000151914,ENSG00000158869,ENSG00000161638,ENSG00000163513…
GO:BP	GO:0070661	leukocyte proliferation	22	0.000113825	ENSG00000010810,ENSG00000019582,ENSG00000090776,ENSG00000102034,ENSG00000102882,ENSG00000105329,ENSG00000107738,ENSG00000110719,ENSG00000112576,ENSG00000124762,ENSG00000130303,ENSG00000135046,ENSG00000141736,ENSG00000146072,ENSG00000163513,ENSG00000166888,ENSG00000182578,ENSG00000184371,ENSG00000196839,ENSG00000204305,ENSG00000223865,ENSG00000242574
GO:BP	GO:0042127	regulation of cell population proliferation	73	0.000113825	ENSG00000019582,ENSG00000027847,ENSG00000049540,ENSG00000051523,ENSG00000065135,ENSG00000065361,ENSG00000068079,ENSG00000071246,ENSG00000086062,ENSG00000087245,ENSG00000090776,ENSG00000091136,ENSG00000102882,ENSG00000103653,ENSG00000105329,ENSG00000106483,ENSG00000107562,ENSG00000107738,ENSG00000110719,ENSG00000112576,ENSG00000113140,ENSG00000115414,ENSG00000115738,ENSG00000116584,ENSG00000117385…
GO:BP	GO:0050865	regulation of cell activation	34	0.000113825	ENSG00000010810,ENSG00000019582,ENSG00000090776,ENSG00000103653,ENSG00000104853,ENSG00000105329,ENSG00000107738,ENSG00000109861,ENSG00000115414,ENSG00000115738,ENSG00000124762,ENSG00000130202,ENSG00000130203,ENSG00000135046,ENSG00000138080,ENSG00000141736,ENSG00000143322,ENSG00000146072,ENSG00000158869,ENSG00000161955,ENSG00000162511,ENSG00000163513,ENSG00000166888,ENSG00000175354,ENSG00000177732…
GO:BP	GO:0030154	cell differentiation	144	0.000113825	ENSG00000005102,ENSG00000006282,ENSG00000010810,ENSG00000018189,ENSG00000019582,ENSG00000020129,ENSG00000025708,ENSG00000026025,ENSG00000038427,ENSG00000047579,ENSG00000065361,ENSG00000068323,ENSG00000069399,ENSG00000072110,ENSG00000080815,ENSG00000082196,ENSG00000086062,ENSG00000087087,ENSG00000087245,ENSG00000090776,ENSG00000091136,ENSG00000100968,ENSG00000101335,ENSG00000102034,ENSG00000102882…
GO:BP	GO:0008283	cell population proliferation	83	0.000123318	ENSG00000010810,ENSG00000019582,ENSG00000027847,ENSG00000049540,ENSG00000051523,ENSG00000065135,ENSG00000065361,ENSG00000068079,ENSG00000071246,ENSG00000080815,ENSG00000086062,ENSG00000087245,ENSG00000090776,ENSG00000091136,ENSG00000100029,ENSG00000102034,ENSG00000102882,ENSG00000103653,ENSG00000105245,ENSG00000105329,ENSG00000106483,ENSG00000107562,ENSG00000107738,ENSG00000110719,ENSG00000112576…
GO:BP	GO:0007167	enzyme-linked receptor protein signaling pathway	52	0.000137018	ENSG00000010810,ENSG00000026025,ENSG00000065361,ENSG00000080815,ENSG00000087245,ENSG00000090776,ENSG00000100968,ENSG00000102882,ENSG00000105329,ENSG00000106483,ENSG00000106538,ENSG00000106819,ENSG00000112576,ENSG00000115380,ENSG00000123384,ENSG00000131724,ENSG00000132670,ENSG00000135414,ENSG00000136830,ENSG00000138080,ENSG00000140682,ENSG00000141480,ENSG00000141736,ENSG00000141971,ENSG00000146094…
GO:BP	GO:0032963	collagen metabolic process	13	0.000138439	ENSG00000026025,ENSG00000087245,ENSG00000105329,ENSG00000107738,ENSG00000117385,ENSG00000130635,ENSG00000135047,ENSG00000138080,ENSG00000141480,ENSG00000143387,ENSG00000149257,ENSG00000157613,ENSG00000184056
GO:BP	GO:0002685	regulation of leukocyte migration	18	0.000141221	ENSG00000019582,ENSG00000102882,ENSG00000105329,ENSG00000106538,ENSG00000107562,ENSG00000135046,ENSG00000138080,ENSG00000143322,ENSG00000143369,ENSG00000150630,ENSG00000154721,ENSG00000158747,ENSG00000165197,ENSG00000182578,ENSG00000184371,ENSG00000196839,ENSG00000204305,ENSG00000213654
GO:BP	GO:0001501	skeletal system development	34	0.000141221	ENSG00000026508,ENSG00000038427,ENSG00000080815,ENSG00000087245,ENSG00000102882,ENSG00000102977,ENSG00000105329,ENSG00000106483,ENSG00000112210,ENSG00000115380,ENSG00000117385,ENSG00000120708,ENSG00000127948,ENSG00000134013,ENSG00000135414,ENSG00000136378,ENSG00000143369,ENSG00000143387,ENSG00000149257,ENSG00000151348,ENSG00000152661,ENSG00000163132,ENSG00000163513,ENSG00000166147,ENSG00000167397…
GO:BP	GO:0042110	T cell activation	30	0.000144744	ENSG00000010810,ENSG00000019582,ENSG00000026508,ENSG00000069399,ENSG00000080815,ENSG00000090776,ENSG00000102034,ENSG00000103653,ENSG00000104853,ENSG00000105329,ENSG00000107738,ENSG00000110719,ENSG00000112576,ENSG00000117280,ENSG00000135046,ENSG00000135047,ENSG00000141736,ENSG00000143322,ENSG00000146072,ENSG00000158869,ENSG00000162511,ENSG00000163513,ENSG00000166888,ENSG00000175354,ENSG00000177732…
GO:BP	GO:0051216	cartilage development	19	0.000146197	ENSG00000026508,ENSG00000102882,ENSG00000105329,ENSG00000115380,ENSG00000120708,ENSG00000127948,ENSG00000134013,ENSG00000136378,ENSG00000143369,ENSG00000143387,ENSG00000149257,ENSG00000151348,ENSG00000163132,ENSG00000163513,ENSG00000168487,ENSG00000169231,ENSG00000182197,ENSG00000182492,ENSG00000196562
GO:BP	GO:0048870	cell motility	72	0.000156535	ENSG00000010810,ENSG00000018189,ENSG00000019582,ENSG00000026508,ENSG00000038427,ENSG00000071246,ENSG00000076706,ENSG00000080815,ENSG00000086062,ENSG00000087245,ENSG00000090776,ENSG00000091136,ENSG00000101367,ENSG00000102882,ENSG00000105329,ENSG00000106538,ENSG00000107562,ENSG00000107738,ENSG00000108798,ENSG00000113140,ENSG00000115414,ENSG00000116584,ENSG00000116641,ENSG00000122694,ENSG00000122861…
GO:BP	GO:0070663	regulation of leukocyte proliferation	18	0.000246844	ENSG00000019582,ENSG00000090776,ENSG00000102882,ENSG00000105329,ENSG00000107738,ENSG00000124762,ENSG00000130303,ENSG00000135046,ENSG00000141736,ENSG00000146072,ENSG00000163513,ENSG00000166888,ENSG00000182578,ENSG00000184371,ENSG00000196839,ENSG00000204305,ENSG00000223865,ENSG00000242574
GO:BP	GO:0001568	blood vessel development	42	0.000256273	ENSG00000025708,ENSG00000071246,ENSG00000076706,ENSG00000080815,ENSG00000086062,ENSG00000087245,ENSG00000100968,ENSG00000105329,ENSG00000113140,ENSG00000115234,ENSG00000115414,ENSG00000116473,ENSG00000120708,ENSG00000123384,ENSG00000123908,ENSG00000130203,ENSG00000130635,ENSG00000133639,ENSG00000134013,ENSG00000135046,ENSG00000136830,ENSG00000138080,ENSG00000141736,ENSG00000141756,ENSG00000143369…
GO:BP	GO:0035239	tube morphogenesis	48	0.000278634	ENSG00000025708,ENSG00000071246,ENSG00000076706,ENSG00000080815,ENSG00000086062,ENSG00000087245,ENSG00000100968,ENSG00000105329,ENSG00000113140,ENSG00000115414,ENSG00000115738,ENSG00000116473,ENSG00000120708,ENSG00000123384,ENSG00000123908,ENSG00000125753,ENSG00000130203,ENSG00000130702,ENSG00000133639,ENSG00000134013,ENSG00000135046,ENSG00000136830,ENSG00000136997,ENSG00000138080,ENSG00000141736…
GO:BP	GO:0002682	regulation of immune system process	59	0.00028148	ENSG00000010810,ENSG00000019582,ENSG00000051523,ENSG00000068079,ENSG00000068323,ENSG00000080815,ENSG00000090776,ENSG00000102882,ENSG00000103653,ENSG00000104853,ENSG00000105329,ENSG00000106538,ENSG00000107562,ENSG00000107738,ENSG00000109861,ENSG00000110446,ENSG00000115414,ENSG00000115738,ENSG00000117280,ENSG00000124762,ENSG00000130202,ENSG00000130203,ENSG00000130303,ENSG00000135046,ENSG00000136997…
GO:BP	GO:0045321	leukocyte activation	42	0.000284215	ENSG00000010810,ENSG00000019582,ENSG00000026508,ENSG00000068079,ENSG00000069399,ENSG00000080815,ENSG00000090776,ENSG00000102034,ENSG00000103653,ENSG00000104853,ENSG00000105329,ENSG00000107738,ENSG00000109861,ENSG00000110719,ENSG00000112576,ENSG00000115414,ENSG00000115738,ENSG00000117280,ENSG00000124762,ENSG00000130202,ENSG00000130303,ENSG00000135046,ENSG00000135047,ENSG00000141736,ENSG00000143322…
GO:BP	GO:0016477	cell migration	67	0.000310735	ENSG00000010810,ENSG00000018189,ENSG00000019582,ENSG00000026508,ENSG00000038427,ENSG00000071246,ENSG00000076706,ENSG00000080815,ENSG00000086062,ENSG00000087245,ENSG00000090776,ENSG00000091136,ENSG00000101367,ENSG00000102882,ENSG00000105329,ENSG00000106538,ENSG00000107562,ENSG00000107738,ENSG00000108798,ENSG00000113140,ENSG00000115414,ENSG00000116584,ENSG00000116641,ENSG00000122694,ENSG00000122861…
GO:BP	GO:0048514	blood vessel morphogenesis	38	0.000329797	ENSG00000025708,ENSG00000071246,ENSG00000076706,ENSG00000086062,ENSG00000087245,ENSG00000100968,ENSG00000105329,ENSG00000113140,ENSG00000115414,ENSG00000116473,ENSG00000120708,ENSG00000123384,ENSG00000123908,ENSG00000130203,ENSG00000133639,ENSG00000134013,ENSG00000135046,ENSG00000136830,ENSG00000138080,ENSG00000141736,ENSG00000141756,ENSG00000143369,ENSG00000150630,ENSG00000157613,ENSG00000160691…
GO:BP	GO:0042221	response to chemical	140	0.000331328	ENSG00000006534,ENSG00000010810,ENSG00000013573,ENSG00000019582,ENSG00000023318,ENSG00000025708,ENSG00000026025,ENSG00000026508,ENSG00000047579,ENSG00000051523,ENSG00000065135,ENSG00000067057,ENSG00000080815,ENSG00000087087,ENSG00000087245,ENSG00000090776,ENSG00000100316,ENSG00000100968,ENSG00000101294,ENSG00000102882,ENSG00000103549,ENSG00000103653,ENSG00000105245,ENSG00000105329,ENSG00000106483…
GO:BP	GO:0007159	leukocyte cell-cell adhesion	24	0.000351031	ENSG00000010810,ENSG00000019582,ENSG00000026508,ENSG00000090776,ENSG00000103653,ENSG00000105329,ENSG00000107562,ENSG00000107738,ENSG00000135046,ENSG00000141736,ENSG00000143322,ENSG00000146072,ENSG00000154721,ENSG00000161638,ENSG00000162511,ENSG00000163513,ENSG00000175354,ENSG00000177732,ENSG00000182197,ENSG00000196839,ENSG00000204257,ENSG00000204305,ENSG00000223865,ENSG00000242574
GO:BP	GO:0006950	response to stress	142	0.000351031	ENSG00000006534,ENSG00000010810,ENSG00000013573,ENSG00000019582,ENSG00000023318,ENSG00000026025,ENSG00000026297,ENSG00000026508,ENSG00000047579,ENSG00000051523,ENSG00000062822,ENSG00000065357,ENSG00000065361,ENSG00000068079,ENSG00000069399,ENSG00000071246,ENSG00000076706,ENSG00000080815,ENSG00000082196,ENSG00000084693,ENSG00000086062,ENSG00000087245,ENSG00000093010,ENSG00000100968,ENSG00000101294…
GO:BP	GO:0051240	positive regulation of multicellular organismal process	63	0.000428931	ENSG00000018189,ENSG00000019582,ENSG00000051523,ENSG00000065361,ENSG00000069399,ENSG00000080815,ENSG00000082196,ENSG00000087087,ENSG00000100968,ENSG00000105245,ENSG00000105329,ENSG00000107562,ENSG00000107738,ENSG00000111335,ENSG00000115414,ENSG00000115738,ENSG00000116584,ENSG00000122694,ENSG00000122861,ENSG00000123384,ENSG00000123908,ENSG00000127948,ENSG00000130203,ENSG00000133027,ENSG00000133639…
GO:BP	GO:0035295	tube development	54	0.000432822	ENSG00000025708,ENSG00000071246,ENSG00000076706,ENSG00000080815,ENSG00000086062,ENSG00000087245,ENSG00000100968,ENSG00000102882,ENSG00000105329,ENSG00000106538,ENSG00000113140,ENSG00000115414,ENSG00000115738,ENSG00000116473,ENSG00000120708,ENSG00000123384,ENSG00000123908,ENSG00000125753,ENSG00000130203,ENSG00000130702,ENSG00000133639,ENSG00000134013,ENSG00000135046,ENSG00000135414,ENSG00000136830…
GO:BP	GO:0060348	bone development	20	0.000448941	ENSG00000105329,ENSG00000106483,ENSG00000112210,ENSG00000117385,ENSG00000127948,ENSG00000136378,ENSG00000143369,ENSG00000149257,ENSG00000151348,ENSG00000152661,ENSG00000163132,ENSG00000163513,ENSG00000166147,ENSG00000167397,ENSG00000169231,ENSG00000182197,ENSG00000182492,ENSG00000184056,ENSG00000196562,ENSG00000196924
GO:BP	GO:0061448	connective tissue development	22	0.000464055	ENSG00000026508,ENSG00000102882,ENSG00000105329,ENSG00000115380,ENSG00000120708,ENSG00000127948,ENSG00000130635,ENSG00000134013,ENSG00000136378,ENSG00000143369,ENSG00000143387,ENSG00000149257,ENSG00000151348,ENSG00000163132,ENSG00000163513,ENSG00000168487,ENSG00000169231,ENSG00000182197,ENSG00000182492,ENSG00000184371,ENSG00000196562,ENSG00000198832
GO:BP	GO:0050900	leukocyte migration	22	0.000464055	ENSG00000010810,ENSG00000019582,ENSG00000086062,ENSG00000102882,ENSG00000105329,ENSG00000106538,ENSG00000107562,ENSG00000135046,ENSG00000138080,ENSG00000143322,ENSG00000143369,ENSG00000150630,ENSG00000154721,ENSG00000158747,ENSG00000158869,ENSG00000165197,ENSG00000182197,ENSG00000182578,ENSG00000184371,ENSG00000196839,ENSG00000204305,ENSG00000213654
GO:BP	GO:0070665	positive regulation of leukocyte proliferation	13	0.000483893	ENSG00000019582,ENSG00000090776,ENSG00000102882,ENSG00000124762,ENSG00000130303,ENSG00000135046,ENSG00000163513,ENSG00000182578,ENSG00000184371,ENSG00000196839,ENSG00000204305,ENSG00000223865,ENSG00000242574
GO:BP	GO:0030155	regulation of cell adhesion	40	0.000483893	ENSG00000010810,ENSG00000019582,ENSG00000026508,ENSG00000065361,ENSG00000068323,ENSG00000087245,ENSG00000090776,ENSG00000091136,ENSG00000103335,ENSG00000103653,ENSG00000105329,ENSG00000107562,ENSG00000107738,ENSG00000115414,ENSG00000120708,ENSG00000122861,ENSG00000130702,ENSG00000132670,ENSG00000135046,ENSG00000138080,ENSG00000141736,ENSG00000143322,ENSG00000146072,ENSG00000161638,ENSG00000162511…
GO:BP	GO:0007010	cytoskeleton organization	71	0.000553761	ENSG00000018189,ENSG00000026025,ENSG00000042493,ENSG00000047579,ENSG00000049540,ENSG00000072110,ENSG00000101335,ENSG00000101350,ENSG00000101367,ENSG00000102882,ENSG00000103187,ENSG00000105270,ENSG00000105329,ENSG00000107562,ENSG00000108798,ENSG00000114993,ENSG00000116584,ENSG00000116641,ENSG00000120860,ENSG00000123384,ENSG00000125753,ENSG00000126878,ENSG00000128283,ENSG00000128487,ENSG00000128641…
GO:BP	GO:0045785	positive regulation of cell adhesion	28	0.000606647	ENSG00000010810,ENSG00000019582,ENSG00000026508,ENSG00000068323,ENSG00000090776,ENSG00000091136,ENSG00000103335,ENSG00000103653,ENSG00000105329,ENSG00000107562,ENSG00000107738,ENSG00000115414,ENSG00000135046,ENSG00000138080,ENSG00000141736,ENSG00000143322,ENSG00000161638,ENSG00000163513,ENSG00000177732,ENSG00000184371,ENSG00000185043,ENSG00000185624,ENSG00000196839,ENSG00000196924,ENSG00000204257…
GO:BP	GO:0001944	vasculature development	42	0.000606647	ENSG00000025708,ENSG00000071246,ENSG00000076706,ENSG00000080815,ENSG00000086062,ENSG00000087245,ENSG00000100968,ENSG00000105329,ENSG00000113140,ENSG00000115234,ENSG00000115414,ENSG00000116473,ENSG00000120708,ENSG00000123384,ENSG00000123908,ENSG00000130203,ENSG00000130635,ENSG00000133639,ENSG00000134013,ENSG00000135046,ENSG00000136830,ENSG00000138080,ENSG00000141736,ENSG00000141756,ENSG00000143369…
GO:BP	GO:0030030	cell projection organization	66	0.000662359	ENSG00000010810,ENSG00000018189,ENSG00000020129,ENSG00000026025,ENSG00000026508,ENSG00000042493,ENSG00000047579,ENSG00000080815,ENSG00000087245,ENSG00000090776,ENSG00000091136,ENSG00000100968,ENSG00000101350,ENSG00000101367,ENSG00000105245,ENSG00000107562,ENSG00000108798,ENSG00000109113,ENSG00000110400,ENSG00000110719,ENSG00000112210,ENSG00000115414,ENSG00000116473,ENSG00000116641,ENSG00000117280…
GO:BP	GO:0001525	angiogenesis	33	0.000689801	ENSG00000025708,ENSG00000071246,ENSG00000076706,ENSG00000086062,ENSG00000087245,ENSG00000100968,ENSG00000113140,ENSG00000115414,ENSG00000120708,ENSG00000123908,ENSG00000133639,ENSG00000134013,ENSG00000135046,ENSG00000136830,ENSG00000138080,ENSG00000141736,ENSG00000143369,ENSG00000150630,ENSG00000157613,ENSG00000160691,ENSG00000161381,ENSG00000161638,ENSG00000163513,ENSG00000165168,ENSG00000165197…
GO:BP	GO:0072359	circulatory system development	57	0.000725823	ENSG00000025708,ENSG00000049540,ENSG00000065361,ENSG00000071246,ENSG00000076706,ENSG00000080815,ENSG00000086062,ENSG00000087245,ENSG00000100968,ENSG00000102882,ENSG00000105329,ENSG00000113140,ENSG00000115234,ENSG00000115414,ENSG00000115738,ENSG00000116473,ENSG00000120708,ENSG00000123384,ENSG00000123908,ENSG00000124762,ENSG00000130203,ENSG00000130635,ENSG00000133639,ENSG00000134013,ENSG00000135046…
GO:BP	GO:0051493	regulation of cytoskeleton organization	36	0.000787107	ENSG00000042493,ENSG00000049540,ENSG00000101367,ENSG00000102882,ENSG00000103187,ENSG00000105270,ENSG00000105329,ENSG00000107562,ENSG00000108798,ENSG00000116584,ENSG00000120860,ENSG00000123384,ENSG00000125753,ENSG00000128283,ENSG00000130303,ENSG00000130429,ENSG00000143322,ENSG00000149564,ENSG00000149798,ENSG00000156876,ENSG00000160813,ENSG00000162704,ENSG00000166851,ENSG00000166963,ENSG00000169504…
GO:BP	GO:0044419	biological process involved in interspecies interaction between organisms	61	0.000787107	ENSG00000010810,ENSG00000019582,ENSG00000026025,ENSG00000026297,ENSG00000051523,ENSG00000068079,ENSG00000069399,ENSG00000084693,ENSG00000102034,ENSG00000102882,ENSG00000103187,ENSG00000105329,ENSG00000106538,ENSG00000107562,ENSG00000110400,ENSG00000110446,ENSG00000111335,ENSG00000115414,ENSG00000116584,ENSG00000117280,ENSG00000119655,ENSG00000130202,ENSG00000130203,ENSG00000130303,ENSG00000130813…
GO:BP	GO:0002687	positive regulation of leukocyte migration	13	0.000807444	ENSG00000019582,ENSG00000102882,ENSG00000105329,ENSG00000106538,ENSG00000107562,ENSG00000143322,ENSG00000150630,ENSG00000154721,ENSG00000165197,ENSG00000182578,ENSG00000184371,ENSG00000204305,ENSG00000213654
GO:BP	GO:0120036	plasma membrane bounded cell projection organization	64	0.000873561	ENSG00000010810,ENSG00000018189,ENSG00000020129,ENSG00000026025,ENSG00000026508,ENSG00000047579,ENSG00000080815,ENSG00000087245,ENSG00000090776,ENSG00000091136,ENSG00000100968,ENSG00000101350,ENSG00000101367,ENSG00000105245,ENSG00000107562,ENSG00000108798,ENSG00000110400,ENSG00000110719,ENSG00000112210,ENSG00000115414,ENSG00000116473,ENSG00000116641,ENSG00000117280,ENSG00000117385,ENSG00000119650…
GO:BP	GO:0046649	lymphocyte activation	36	0.000889791	ENSG00000010810,ENSG00000019582,ENSG00000026508,ENSG00000069399,ENSG00000080815,ENSG00000090776,ENSG00000102034,ENSG00000103653,ENSG00000104853,ENSG00000105329,ENSG00000107738,ENSG00000110719,ENSG00000112576,ENSG00000115738,ENSG00000117280,ENSG00000124762,ENSG00000130303,ENSG00000135046,ENSG00000135047,ENSG00000141736,ENSG00000143322,ENSG00000146072,ENSG00000158869,ENSG00000161955,ENSG00000162511…
GO:BP	GO:0050793	regulation of developmental process	98	0.000889791	ENSG00000007392,ENSG00000010810,ENSG00000018189,ENSG00000019582,ENSG00000025708,ENSG00000026508,ENSG00000047579,ENSG00000065361,ENSG00000068323,ENSG00000071246,ENSG00000080815,ENSG00000087087,ENSG00000091136,ENSG00000100968,ENSG00000103335,ENSG00000104853,ENSG00000105245,ENSG00000105329,ENSG00000106483,ENSG00000106538,ENSG00000106819,ENSG00000107562,ENSG00000107738,ENSG00000108798,ENSG00000108828…
GO:BP	GO:0030036	actin cytoskeleton organization	44	0.000927798	ENSG00000018189,ENSG00000042493,ENSG00000047579,ENSG00000049540,ENSG00000072110,ENSG00000101335,ENSG00000103187,ENSG00000105329,ENSG00000107562,ENSG00000108798,ENSG00000114993,ENSG00000116584,ENSG00000120860,ENSG00000123384,ENSG00000125753,ENSG00000126878,ENSG00000128283,ENSG00000128487,ENSG00000128641,ENSG00000130303,ENSG00000130429,ENSG00000131236,ENSG00000132694,ENSG00000135046,ENSG00000135596…
GO:BP	GO:0007166	cell surface receptor signaling pathway	97	0.000953792	ENSG00000010810,ENSG00000019582,ENSG00000026025,ENSG00000026508,ENSG00000065361,ENSG00000069399,ENSG00000080815,ENSG00000087245,ENSG00000090776,ENSG00000091136,ENSG00000100968,ENSG00000102882,ENSG00000103653,ENSG00000105245,ENSG00000105329,ENSG00000106483,ENSG00000106538,ENSG00000106819,ENSG00000107562,ENSG00000109113,ENSG00000111335,ENSG00000112576,ENSG00000115380,ENSG00000115414,ENSG00000116473…
GO:BP	GO:0002694	regulation of leukocyte activation	29	0.000991498	ENSG00000010810,ENSG00000019582,ENSG00000090776,ENSG00000103653,ENSG00000104853,ENSG00000105329,ENSG00000107738,ENSG00000109861,ENSG00000115414,ENSG00000115738,ENSG00000124762,ENSG00000130202,ENSG00000135046,ENSG00000141736,ENSG00000143322,ENSG00000146072,ENSG00000161955,ENSG00000162511,ENSG00000163513,ENSG00000166888,ENSG00000175354,ENSG00000177732,ENSG00000182511,ENSG00000189114,ENSG00000196839…
GO:BP	GO:0045087	innate immune response	35	0.00102913	ENSG00000010810,ENSG00000019582,ENSG00000026025,ENSG00000026297,ENSG00000051523,ENSG00000068079,ENSG00000102034,ENSG00000106538,ENSG00000110446,ENSG00000111335,ENSG00000116584,ENSG00000130202,ENSG00000130203,ENSG00000130303,ENSG00000130813,ENSG00000135046,ENSG00000141480,ENSG00000149131,ENSG00000149798,ENSG00000158869,ENSG00000165168,ENSG00000170458,ENSG00000171206,ENSG00000175354,ENSG00000178927…
GO:BP	GO:0009607	response to biotic stimulus	55	0.00109277	ENSG00000010810,ENSG00000019582,ENSG00000026025,ENSG00000026297,ENSG00000051523,ENSG00000068079,ENSG00000069399,ENSG00000084693,ENSG00000102034,ENSG00000102882,ENSG00000103187,ENSG00000105329,ENSG00000106538,ENSG00000107562,ENSG00000108798,ENSG00000110446,ENSG00000111335,ENSG00000116584,ENSG00000117280,ENSG00000119655,ENSG00000130202,ENSG00000130203,ENSG00000130303,ENSG00000130813,ENSG00000135046…
GO:BP	GO:0010033	response to organic substance	113	0.00119109	ENSG00000010810,ENSG00000013573,ENSG00000019582,ENSG00000023318,ENSG00000026025,ENSG00000026508,ENSG00000047579,ENSG00000051523,ENSG00000065135,ENSG00000067057,ENSG00000080815,ENSG00000087245,ENSG00000100316,ENSG00000101294,ENSG00000102882,ENSG00000103549,ENSG00000103653,ENSG00000105245,ENSG00000105329,ENSG00000106483,ENSG00000106538,ENSG00000106803,ENSG00000106819,ENSG00000107562,ENSG00000109861…
GO:BP	GO:0002250	adaptive immune response	22	0.00119109	ENSG00000010810,ENSG00000019582,ENSG00000068323,ENSG00000069399,ENSG00000103653,ENSG00000105329,ENSG00000109861,ENSG00000110719,ENSG00000130202,ENSG00000135046,ENSG00000135047,ENSG00000146072,ENSG00000149131,ENSG00000158869,ENSG00000161955,ENSG00000166888,ENSG00000186470,ENSG00000196839,ENSG00000204257,ENSG00000204305,ENSG00000223865,ENSG00000242574
GO:BP	GO:0009605	response to external stimulus	90	0.00119109	ENSG00000010810,ENSG00000019582,ENSG00000025708,ENSG00000026025,ENSG00000026297,ENSG00000051523,ENSG00000068079,ENSG00000069399,ENSG00000082196,ENSG00000084693,ENSG00000087245,ENSG00000090776,ENSG00000093010,ENSG00000102034,ENSG00000102882,ENSG00000103187,ENSG00000103335,ENSG00000105329,ENSG00000106538,ENSG00000107562,ENSG00000109861,ENSG00000110400,ENSG00000110446,ENSG00000111335,ENSG00000112977…
GO:BP	GO:0009888	tissue development	77	0.00136745	ENSG00000005102,ENSG00000007392,ENSG00000026025,ENSG00000026508,ENSG00000049540,ENSG00000065361,ENSG00000080815,ENSG00000086062,ENSG00000087245,ENSG00000090776,ENSG00000091136,ENSG00000092841,ENSG00000100968,ENSG00000102882,ENSG00000105329,ENSG00000106483,ENSG00000106819,ENSG00000110400,ENSG00000110719,ENSG00000111799,ENSG00000115380,ENSG00000115414,ENSG00000115738,ENSG00000116473,ENSG00000120708…
GO:BP	GO:0051707	response to other organism	53	0.00143472	ENSG00000010810,ENSG00000019582,ENSG00000026025,ENSG00000026297,ENSG00000051523,ENSG00000068079,ENSG00000069399,ENSG00000084693,ENSG00000102034,ENSG00000102882,ENSG00000103187,ENSG00000105329,ENSG00000106538,ENSG00000107562,ENSG00000110446,ENSG00000111335,ENSG00000116584,ENSG00000117280,ENSG00000119655,ENSG00000130202,ENSG00000130203,ENSG00000130303,ENSG00000130813,ENSG00000135046,ENSG00000138080…
GO:BP	GO:0043207	response to external biotic stimulus	53	0.00143472	ENSG00000010810,ENSG00000019582,ENSG00000026025,ENSG00000026297,ENSG00000051523,ENSG00000068079,ENSG00000069399,ENSG00000084693,ENSG00000102034,ENSG00000102882,ENSG00000103187,ENSG00000105329,ENSG00000106538,ENSG00000107562,ENSG00000110446,ENSG00000111335,ENSG00000116584,ENSG00000117280,ENSG00000119655,ENSG00000130202,ENSG00000130203,ENSG00000130303,ENSG00000130813,ENSG00000135046,ENSG00000138080…
GO:BP	GO:1903037	regulation of leukocyte cell-cell adhesion	21	0.00143472	ENSG00000010810,ENSG00000019582,ENSG00000026508,ENSG00000090776,ENSG00000103653,ENSG00000105329,ENSG00000107562,ENSG00000107738,ENSG00000135046,ENSG00000141736,ENSG00000143322,ENSG00000146072,ENSG00000162511,ENSG00000163513,ENSG00000175354,ENSG00000177732,ENSG00000196839,ENSG00000204257,ENSG00000204305,ENSG00000223865,ENSG00000242574
GO:BP	GO:0035987	endodermal cell differentiation	8	0.00154986	ENSG00000087245,ENSG00000091136,ENSG00000111799,ENSG00000115414,ENSG00000130635,ENSG00000142156,ENSG00000161638,ENSG00000204262
GO:BP	GO:0050867	positive regulation of cell activation	22	0.00154986	ENSG00000010810,ENSG00000019582,ENSG00000090776,ENSG00000103653,ENSG00000105329,ENSG00000107738,ENSG00000109861,ENSG00000124762,ENSG00000130202,ENSG00000135046,ENSG00000143322,ENSG00000161955,ENSG00000163513,ENSG00000166888,ENSG00000177732,ENSG00000189114,ENSG00000196839,ENSG00000196924,ENSG00000204257,ENSG00000204305,ENSG00000223865,ENSG00000242574
GO:BP	GO:0051239	regulation of multicellular organismal process	100	0.0018996	ENSG00000007392,ENSG00000018189,ENSG00000019582,ENSG00000025708,ENSG00000051523,ENSG00000065361,ENSG00000068323,ENSG00000069399,ENSG00000071246,ENSG00000080815,ENSG00000082196,ENSG00000087087,ENSG00000087245,ENSG00000100968,ENSG00000101335,ENSG00000102882,ENSG00000103653,ENSG00000104853,ENSG00000105245,ENSG00000105329,ENSG00000106483,ENSG00000106819,ENSG00000107562,ENSG00000107738,ENSG00000109861…
GO:BP	GO:0006954	inflammatory response	32	0.00208559	ENSG00000010810,ENSG00000026508,ENSG00000051523,ENSG00000068079,ENSG00000080815,ENSG00000082196,ENSG00000086062,ENSG00000100968,ENSG00000105329,ENSG00000106538,ENSG00000109861,ENSG00000110719,ENSG00000114026,ENSG00000115414,ENSG00000123384,ENSG00000130203,ENSG00000135046,ENSG00000143369,ENSG00000162545,ENSG00000165168,ENSG00000168214,ENSG00000170323,ENSG00000170458,ENSG00000175264,ENSG00000175354…
GO:BP	GO:0031175	neuron projection development	45	0.00219983	ENSG00000010810,ENSG00000018189,ENSG00000020129,ENSG00000026025,ENSG00000047579,ENSG00000080815,ENSG00000087245,ENSG00000090776,ENSG00000091136,ENSG00000100968,ENSG00000105245,ENSG00000107562,ENSG00000108798,ENSG00000110400,ENSG00000115414,ENSG00000116473,ENSG00000116641,ENSG00000117280,ENSG00000117385,ENSG00000125753,ENSG00000130203,ENSG00000130702,ENSG00000132535,ENSG00000134072,ENSG00000136830…
GO:BP	GO:0030029	actin filament-based process	46	0.00219983	ENSG00000018189,ENSG00000042493,ENSG00000047579,ENSG00000049540,ENSG00000072110,ENSG00000092841,ENSG00000101335,ENSG00000103187,ENSG00000105329,ENSG00000107562,ENSG00000108798,ENSG00000114993,ENSG00000116584,ENSG00000120860,ENSG00000123384,ENSG00000125753,ENSG00000126878,ENSG00000128283,ENSG00000128487,ENSG00000128641,ENSG00000130303,ENSG00000130429,ENSG00000131236,ENSG00000132694,ENSG00000135046…
GO:BP	GO:0018126	protein hydroxylation	7	0.00237198	ENSG00000072682,ENSG00000117385,ENSG00000123131,ENSG00000141756,ENSG00000184056,ENSG00000185624,ENSG00000197930
GO:BP	GO:0007492	endoderm development	10	0.00243124	ENSG00000087245,ENSG00000091136,ENSG00000105329,ENSG00000111799,ENSG00000115414,ENSG00000130635,ENSG00000142156,ENSG00000161638,ENSG00000182197,ENSG00000204262
GO:BP	GO:0050817	coagulation	16	0.00267986	ENSG00000047579,ENSG00000065357,ENSG00000080815,ENSG00000101335,ENSG00000115414,ENSG00000122861,ENSG00000130203,ENSG00000138080,ENSG00000149131,ENSG00000158869,ENSG00000167397,ENSG00000184009,ENSG00000184056,ENSG00000189114,ENSG00000196924,ENSG00000196975
GO:BP	GO:0002696	positive regulation of leukocyte activation	21	0.00267986	ENSG00000010810,ENSG00000019582,ENSG00000090776,ENSG00000103653,ENSG00000105329,ENSG00000107738,ENSG00000109861,ENSG00000124762,ENSG00000130202,ENSG00000135046,ENSG00000143322,ENSG00000161955,ENSG00000163513,ENSG00000166888,ENSG00000177732,ENSG00000189114,ENSG00000196839,ENSG00000204257,ENSG00000204305,ENSG00000223865,ENSG00000242574
GO:BP	GO:0001706	endoderm formation	8	0.00303507	ENSG00000087245,ENSG00000091136,ENSG00000111799,ENSG00000115414,ENSG00000130635,ENSG00000142156,ENSG00000161638,ENSG00000204262
GO:BP	GO:0071675	regulation of mononuclear cell migration	11	0.00319486	ENSG00000102882,ENSG00000105329,ENSG00000106538,ENSG00000107562,ENSG00000143322,ENSG00000143369,ENSG00000154721,ENSG00000158747,ENSG00000182578,ENSG00000184371,ENSG00000204305
GO:BP	GO:0019886	antigen processing and presentation of exogenous peptide antigen via MHC class II	6	0.00319486	ENSG00000019582,ENSG00000135047,ENSG00000158869,ENSG00000204257,ENSG00000223865,ENSG00000242574
GO:BP	GO:0070887	cellular response to chemical stimulus	109	0.00333458	ENSG00000006534,ENSG00000010810,ENSG00000013573,ENSG00000019582,ENSG00000026025,ENSG00000026508,ENSG00000047579,ENSG00000051523,ENSG00000065135,ENSG00000067057,ENSG00000080815,ENSG00000087245,ENSG00000100316,ENSG00000100968,ENSG00000102882,ENSG00000103653,ENSG00000105245,ENSG00000105329,ENSG00000106483,ENSG00000106538,ENSG00000106819,ENSG00000107562,ENSG00000110719,ENSG00000111335,ENSG00000112576…
GO:BP	GO:0051249	regulation of lymphocyte activation	25	0.00333458	ENSG00000010810,ENSG00000019582,ENSG00000090776,ENSG00000103653,ENSG00000104853,ENSG00000105329,ENSG00000107738,ENSG00000115738,ENSG00000124762,ENSG00000135046,ENSG00000141736,ENSG00000143322,ENSG00000146072,ENSG00000161955,ENSG00000162511,ENSG00000163513,ENSG00000166888,ENSG00000175354,ENSG00000177732,ENSG00000189114,ENSG00000196839,ENSG00000204257,ENSG00000204305,ENSG00000223865,ENSG00000242574
GO:BP	GO:0071674	mononuclear cell migration	13	0.00353896	ENSG00000102882,ENSG00000105329,ENSG00000106538,ENSG00000107562,ENSG00000135046,ENSG00000143322,ENSG00000143369,ENSG00000154721,ENSG00000158747,ENSG00000182197,ENSG00000182578,ENSG00000184371,ENSG00000204305
GO:BP	GO:0008284	positive regulation of cell population proliferation	41	0.00393935	ENSG00000019582,ENSG00000051523,ENSG00000065135,ENSG00000065361,ENSG00000086062,ENSG00000087245,ENSG00000090776,ENSG00000091136,ENSG00000102882,ENSG00000105329,ENSG00000107562,ENSG00000110719,ENSG00000115414,ENSG00000115738,ENSG00000124762,ENSG00000130303,ENSG00000131724,ENSG00000135046,ENSG00000136997,ENSG00000141736,ENSG00000143369,ENSG00000150630,ENSG00000152661,ENSG00000160691,ENSG00000161955…
GO:BP	GO:0007169	transmembrane receptor protein tyrosine kinase signaling pathway	33	0.00433044	ENSG00000010810,ENSG00000065361,ENSG00000080815,ENSG00000087245,ENSG00000090776,ENSG00000100968,ENSG00000106538,ENSG00000112576,ENSG00000115380,ENSG00000123384,ENSG00000132670,ENSG00000136830,ENSG00000138080,ENSG00000141736,ENSG00000141971,ENSG00000146094,ENSG00000149639,ENSG00000150630,ENSG00000157613,ENSG00000160691,ENSG00000161638,ENSG00000165197,ENSG00000166888,ENSG00000168214,ENSG00000175354…
GO:BP	GO:0002495	antigen processing and presentation of peptide antigen via MHC class II	6	0.00433044	ENSG00000019582,ENSG00000135047,ENSG00000158869,ENSG00000204257,ENSG00000223865,ENSG00000242574
GO:BP	GO:0002274	myeloid leukocyte activation	14	0.0044119	ENSG00000019582,ENSG00000068079,ENSG00000080815,ENSG00000105329,ENSG00000109861,ENSG00000115414,ENSG00000130202,ENSG00000135046,ENSG00000158869,ENSG00000163513,ENSG00000168214,ENSG00000182511,ENSG00000184371,ENSG00000204305
GO:BP	GO:0038145	macrophage colony-stimulating factor signaling pathway	3	0.00444455	ENSG00000175354,ENSG00000182578,ENSG00000184371
GO:BP	GO:0071310	cellular response to organic substance	91	0.00444455	ENSG00000010810,ENSG00000013573,ENSG00000019582,ENSG00000026025,ENSG00000026508,ENSG00000047579,ENSG00000051523,ENSG00000065135,ENSG00000067057,ENSG00000080815,ENSG00000087245,ENSG00000100316,ENSG00000102882,ENSG00000103653,ENSG00000105245,ENSG00000105329,ENSG00000106483,ENSG00000106538,ENSG00000106819,ENSG00000107562,ENSG00000110719,ENSG00000111335,ENSG00000112576,ENSG00000116473,ENSG00000116584…
GO:BP	GO:0042742	defense response to bacterium	12	0.00446536	ENSG00000051523,ENSG00000069399,ENSG00000106538,ENSG00000111335,ENSG00000138080,ENSG00000156482,ENSG00000158869,ENSG00000160691,ENSG00000168214,ENSG00000179954,ENSG00000197629,ENSG00000198918
GO:BP	GO:0009100	glycoprotein metabolic process	24	0.00446536	ENSG00000015532,ENSG00000023318,ENSG00000027847,ENSG00000033100,ENSG00000080815,ENSG00000086062,ENSG00000088035,ENSG00000104774,ENSG00000123908,ENSG00000129562,ENSG00000134851,ENSG00000135047,ENSG00000136378,ENSG00000136908,ENSG00000139324,ENSG00000149541,ENSG00000151348,ENSG00000163463,ENSG00000168282,ENSG00000168434,ENSG00000182197,ENSG00000182240,ENSG00000182492,ENSG00000196562
GO:BP	GO:0071495	cellular response to endogenous stimulus	60	0.00446536	ENSG00000010810,ENSG00000013573,ENSG00000026025,ENSG00000026508,ENSG00000047579,ENSG00000051523,ENSG00000065135,ENSG00000080815,ENSG00000087245,ENSG00000102882,ENSG00000103653,ENSG00000105329,ENSG00000106483,ENSG00000106538,ENSG00000106819,ENSG00000112576,ENSG00000116473,ENSG00000116584,ENSG00000123384,ENSG00000127948,ENSG00000130147,ENSG00000132670,ENSG00000135046,ENSG00000135047,ENSG00000136378…
[truncated: 914 more rows]

## Sheet: NAD+ GSEA
Pathway	Size	NES	P Val	P Adj	LeadingEdge
NA Wk1 vs. NA Baseline:
GOBP_DE_NOVO_NAD_BIOSYNTHETIC_PROCESS	3	1.35505	0.0959488	0.247742	ENSG00000172890 ENSG00000131203 ENSG00000183077
[truncated: 98 more rows]
